# Supplementary material for: 1-{5-[4-(Hex­yloxy)phen­yl]-3-phenyl-4,5-dihydro-1H-pyrazol-1-yl}ethanone
Source: Acta Crystallogr Sect E Struct Rep Online. 2010 Sep 4;66(Pt 10):o2505. doi: 10.1107/S1600536810033970 (PMC2983223; doi:10.1107/S1600536810033970)
Supplement: Supplementary file 1 [file e-66-o2505-sup1.cif]

##############################################################################
###                                                                        ###
###        Electronic paper (Acta Crystallographica Section E)             ###
###                                                                        ###
##############################################################################
#                                                                            #
# This CIF contains the data in a paper accepted for publication in Acta     #
# Crystallographica Section E. It conforms to the requirements of Notes      #
# for Authors for Section E, and has been peer reviewed under the auspices   #
# of the IUCr Commission on Journals.                                        #
#                                                                            #
# Full details of the Crystallographic Information File format               #
# are given in the paper "The Crystallographic Information File (CIF):       #
# a New Standard Archive File for Crystallography" by S. R. Hall, F. H.      #
# Allen and I. D. Brown [Acta Cryst. (1991), A47, 655-685].                  #
#                                                                            #
# The current version of the core CIF dictionary is obtainable from          #
# ftp://ftp.iucr.org/pub/cif_core.dic. The current version number is 2.4.    #
#                                                                            #
# Software is freely available for graphical display of the structure(s) in  #
# this CIF.  For information consult the CIF home page http://www.iucr.org/  #
# cif/home.html                                                              #
#                                                                            #
# This file may be used for bona fide research purposes within the           #
# scientific community so long as proper attribution is given to the journal # 
# article from which it was obtained.                                        #
#                                                                            #
##############################################################################
                                             
data_I
_audit_creation_method     SHELXL-97
_chemical_name_systematic
;
1-{5-[4-(Hexyloxy)phenyl]-3-phenyl-4,5-dihydro-1<i>H</i>-pyrazol-1-yl}ethanone
;
_chemical_name_common     ?
_chemical_formula_moiety     'C23 H28 N2 O2'
_chemical_formula_sum     'C23 H28 N2 O2'
_chemical_formula_iupac     'C23 H28 N2 O2'
_chemical_formula_weight     364.47
_chemical_melting_point     ?
_symmetry_cell_setting     monoclinic
_symmetry_space_group_name_H-M     'P 21/c'
_symmetry_space_group_name_Hall     '-P 2ybc'
loop_
    _symmetry_equiv_pos_as_xyz
    'x, y, z'
    '-x, y+1/2, -z+1/2'
    '-x, -y, -z'
    'x, -y-1/2, z-1/2'
_cell_length_a     5.3937(8)
_cell_length_b     20.237(3)
_cell_length_c     18.163(3)
_cell_angle_alpha     90.00
_cell_angle_beta     95.144(2)
_cell_angle_gamma     90.00
_cell_volume     1974.6(5)
_cell_formula_units_Z     4
_cell_measurement_reflns_used     3895
_cell_measurement_theta_min     2.31
_cell_measurement_theta_max     28.06
_cell_measurement_temperature     100(2)
_exptl_crystal_description     block
_exptl_crystal_colour     white
_exptl_crystal_size_max     0.3
_exptl_crystal_size_mid     0.2
_exptl_crystal_size_min     0.18
_exptl_crystal_density_diffrn     1.226
_exptl_crystal_density_meas     ?
_exptl_crystal_density_method     'not measured'
_exptl_crystal_F_000     784
_exptl_absorpt_coefficient_mu     0.078
_exptl_absorpt_correction_type     multi-scan
_exptl_absorpt_process_details     '(SADABS; Sheldrick, 1996)'
_exptl_absorpt_correction_T_min     0.6753
_exptl_absorpt_correction_T_max     0.7457
_exptl_special_details
;
;
_diffrn_ambient_temperature     100(2)
_diffrn_radiation_type     MoK\a
_diffrn_radiation_wavelength     0.71073
_diffrn_radiation_source     'fine-focus sealed tube'
_diffrn_radiation_monochromator     graphite
_diffrn_measurement_device_type     'Bruker APEXII CCD area-detector'
_diffrn_measurement_method     '\w scans'
_diffrn_detector_area_resol_mean     ?
_diffrn_reflns_number     18731
_diffrn_reflns_av_R_equivalents     0.0423
_diffrn_reflns_av_sigmaI/netI     0.0386
_diffrn_reflns_theta_min     1.51
_diffrn_reflns_theta_max     27.50
_diffrn_reflns_theta_full     27.50
_diffrn_measured_fraction_theta_max     1.000
_diffrn_measured_fraction_theta_full     1.000
_diffrn_reflns_limit_h_min     -7
_diffrn_reflns_limit_h_max     6
_diffrn_reflns_limit_k_min     -25
_diffrn_reflns_limit_k_max     26
_diffrn_reflns_limit_l_min     -23
_diffrn_reflns_limit_l_max     23
_diffrn_standards_number     ?
_diffrn_standards_interval_count     ?
_diffrn_standards_interval_time     ?
_diffrn_standards_decay_%     ?
_refine_special_details
;
Refinement of <i>F</i>^2^ against ALL reflections. The weighted <i>R</i>-factor
<i>wR</i> and goodness of fit <i>S</i> are based on <i>F</i>^2^, conventional
<i>R</i>-factors <i>R</i> are based on <i>F</i>, with <i>F</i> set to zero for
negative <i>F</i>^2^. The threshold expression of <i>F</i>^2^ >
\s(<i>F</i>^2^) is used only for calculating <i>R</i>-factors(gt) <i>etc</i>.
and is not relevant to the choice of reflections for refinement.
<i>R</i>-factors based on <i>F</i>^2^ are statistically about twice as large
as those based on <i>F</i>, and <i>R</i>- factors based on ALL data will be
even larger.
;
_reflns_number_total     4517
_reflns_number_gt     3430
_reflns_threshold_expression     I>2sigma(I)
_refine_ls_structure_factor_coef     Fsqd
_refine_ls_matrix_type     full
_refine_ls_R_factor_all     0.0610
_refine_ls_R_factor_gt     0.0412
_refine_ls_wR_factor_gt     0.0935
_refine_ls_wR_factor_ref     0.1030
_refine_ls_goodness_of_fit_ref     1.029
_refine_ls_restrained_S_all     1.029
_refine_ls_number_reflns     4517
_refine_ls_number_parameters     246
_refine_ls_number_restraints     0
_refine_ls_hydrogen_treatment     constr
_refine_ls_weighting_scheme     calc
_refine_ls_weighting_details
              'w=1/[\s^2^(Fo^2^)+(0.0466P)^2^+0.4272P] where P=(Fo^2^+2Fc^2^)/3'
_atom_sites_solution_hydrogens     geom
_atom_sites_solution_primary     direct
_atom_sites_solution_secondary     difmap
_refine_ls_shift/su_max     0.000
_refine_ls_shift/su_mean     0.000
_refine_diff_density_max     0.278
_refine_diff_density_min     -0.207
_refine_ls_extinction_method     none
_refine_ls_extinction_coef     ?
loop_
    _atom_type_symbol
    _atom_type_description
    _atom_type_scat_dispersion_real
    _atom_type_scat_dispersion_imag
    _atom_type_scat_source
    'C' 'C' 0.0033 0.0016
                         'International Tables Vol C Tables 4.2.6.8 and 6.1.1.4'
    'H' 'H' 0.0000 0.0000
                         'International Tables Vol C Tables 4.2.6.8 and 6.1.1.4'
    'N' 'N' 0.0061 0.0033
                         'International Tables Vol C Tables 4.2.6.8 and 6.1.1.4'
    'O' 'O' 0.0106 0.0060
                         'International Tables Vol C Tables 4.2.6.8 and 6.1.1.4'
_computing_data_collection     'APEX2 (Bruker, 2008)'
_computing_cell_refinement     'SAINT (Bruker, 2008)'
_computing_data_reduction     'SAINT (Bruker, 2008)'
_computing_structure_solution     'SHELXS97 (Sheldrick, 2008)'
_computing_structure_refinement     'SHELXL97 (Sheldrick, 2008)'
_computing_molecular_graphics     'ORTEP-3 (Farrugia, 1997)'
_computing_publication_material     'publCIF (Westrip, 2010)'
loop_
    _atom_site_type_symbol
    _atom_site_label
    _atom_site_fract_x
    _atom_site_fract_y
    _atom_site_fract_z
    _atom_site_U_iso_or_equiv
    _atom_site_adp_type
    _atom_site_calc_flag
    _atom_site_refinement_flags
    _atom_site_occupancy
    _atom_site_disorder_assembly
    _atom_site_disorder_group
    O O1 0.18742(16) 0.45980(5) -0.05993(5) 0.0179(2) Uani d . 1 . .
    O O2 0.32678(19) 0.17097(5) 0.05044(5) 0.0271(2) Uani d . 1 . .
    N N1 0.1119(2) 0.20218(6) 0.14456(6) 0.0191(3) Uani d . 1 . .
    N N2 -0.0638(2) 0.18796(6) 0.19341(6) 0.0179(2) Uani d . 1 . .
    C C1 0.5550(4) 0.54544(9) -0.39381(9) 0.0418(4) Uani d . 1 . .
    H H1A 0.4064 0.5562 -0.4245 0.063 Uiso calc R 1 . .
    H H1B 0.6700 0.5234 -0.4229 0.063 Uiso calc R 1 . .
    H H1C 0.6297 0.5852 -0.3734 0.063 Uiso calc R 1 . .
    C C2 0.4902(3) 0.50039(7) -0.33153(7) 0.0249(3) Uani d . 1 . .
    H H2A 0.6419 0.4891 -0.3014 0.030 Uiso calc R 1 . .
    H H2B 0.4195 0.4598 -0.3526 0.030 Uiso calc R 1 . .
    C C3 0.3071(3) 0.53097(7) -0.28225(7) 0.0249(3) Uani d . 1 . .
    H H3A 0.3774 0.5716 -0.2613 0.030 Uiso calc R 1 . .
    H H3B 0.1551 0.5421 -0.3123 0.030 Uiso calc R 1 . .
    C C4 0.2433(3) 0.48570(7) -0.21971(7) 0.0225(3) Uani d . 1 . .
    H H4A 0.3943 0.4769 -0.1881 0.027 Uiso calc R 1 . .
    H H4B 0.1845 0.4439 -0.2408 0.027 Uiso calc R 1 . .
    C C5 0.0473(3) 0.51279(7) -0.17220(7) 0.0209(3) Uani d . 1 . .
    H H5A 0.1100 0.5529 -0.1480 0.025 Uiso calc R 1 . .
    H H5B -0.1010 0.5241 -0.2039 0.025 Uiso calc R 1 . .
    C C6 -0.0217(2) 0.46428(7) -0.11418(7) 0.0187(3) Uani d . 1 . .
    H H6A -0.1675 0.4796 -0.0916 0.022 Uiso calc R 1 . .
    H H6B -0.0584 0.4214 -0.1363 0.022 Uiso calc R 1 . .
    C C7 0.1846(2) 0.41158(6) -0.00717(6) 0.0151(3) Uani d . 1 . .
    C C8 -0.0066(2) 0.36643(7) -0.00220(7) 0.0165(3) Uani d . 1 . .
    H H8 -0.1487 0.3685 -0.0351 0.020 Uiso calc R 1 . .
    C C9 0.0156(2) 0.31812(7) 0.05236(7) 0.0167(3) Uani d . 1 . .
    H H9 -0.1132 0.2880 0.0558 0.020 Uiso calc R 1 . .
    C C10 0.2267(2) 0.31401(6) 0.10170(6) 0.0152(3) Uani d . 1 . .
    C C11 0.4149(2) 0.36037(7) 0.09649(7) 0.0168(3) Uani d . 1 . .
    H H11 0.5562 0.3586 0.1298 0.020 Uiso calc R 1 . .
    C C12 0.3957(2) 0.40882(7) 0.04292(7) 0.0165(3) Uani d . 1 . .
    H H12 0.5230 0.4395 0.0402 0.020 Uiso calc R 1 . .
    C C13 0.2542(2) 0.26318(7) 0.16271(7) 0.0173(3) Uani d . 1 . .
    H H13 0.4306 0.2524 0.1742 0.021 Uiso calc R 1 . .
    C C14 0.1407(2) 0.28567(7) 0.23384(7) 0.0174(3) Uani d . 1 . .
    H H14A 0.2658 0.2871 0.2756 0.021 Uiso calc R 1 . .
    H H14B 0.0634 0.3288 0.2274 0.021 Uiso calc R 1 . .
    C C15 -0.0501(2) 0.23286(7) 0.24369(7) 0.0160(3) Uani d . 1 . .
    C C16 -0.2154(2) 0.23144(7) 0.30378(7) 0.0163(3) Uani d . 1 . .
    C C17 -0.3931(2) 0.18129(7) 0.30687(7) 0.0177(3) Uani d . 1 . .
    H H17 -0.4052 0.1482 0.2712 0.021 Uiso calc R 1 . .
    C C18 -0.5505(2) 0.18075(7) 0.36271(7) 0.0194(3) Uani d . 1 . .
    H H18 -0.6679 0.1473 0.3644 0.023 Uiso calc R 1 . .
    C C19 -0.5348(2) 0.22987(7) 0.41648(7) 0.0193(3) Uani d . 1 . .
    H H19 -0.6420 0.2295 0.4538 0.023 Uiso calc R 1 . .
    C C21 -0.1990(2) 0.28018(7) 0.35816(7) 0.0193(3) Uani d . 1 . .
    H H21 -0.0806 0.3135 0.3571 0.023 Uiso calc R 1 . .
    C C20 -0.3591(3) 0.27924(7) 0.41409(7) 0.0199(3) Uani d . 1 . .
    H H20 -0.3478 0.3121 0.4501 0.024 Uiso calc R 1 . .
    C C22 0.1542(3) 0.16031(7) 0.08809(7) 0.0209(3) Uani d . 1 . .
    C C23 -0.0247(3) 0.10362(7) 0.07542(8) 0.0259(3) Uani d . 1 . .
    H H23A 0.0172 0.0784 0.0335 0.039 Uiso calc R 1 . .
    H H23B -0.1911 0.1204 0.0662 0.039 Uiso calc R 1 . .
    H H23C -0.0145 0.0758 0.1184 0.039 Uiso calc R 1 . .
loop_
    _atom_site_aniso_label
    _atom_site_aniso_U_11
    _atom_site_aniso_U_22
    _atom_site_aniso_U_33
    _atom_site_aniso_U_12
    _atom_site_aniso_U_13
    _atom_site_aniso_U_23
    O1 0.0188(5) 0.0165(5) 0.0177(4) -0.0025(4) -0.0017(3) 0.0030(4)
    O2 0.0332(6) 0.0255(6) 0.0248(5) 0.0035(5) 0.0155(4) 0.0011(4)
    N1 0.0223(6) 0.0178(6) 0.0185(5) -0.0017(5) 0.0093(4) 0.0004(4)
    N2 0.0189(6) 0.0197(6) 0.0160(5) 0.0009(5) 0.0067(4) 0.0018(4)
    C1 0.0560(12) 0.0388(11) 0.0334(8) 0.0093(9) 0.0187(8) 0.0104(8)
    C2 0.0299(8) 0.0235(8) 0.0209(7) -0.0010(6) 0.0005(6) 0.0014(6)
    C3 0.0329(8) 0.0212(8) 0.0205(6) -0.0001(6) 0.0010(6) 0.0028(6)
    C4 0.0271(8) 0.0209(8) 0.0194(6) 0.0007(6) 0.0005(5) 0.0018(5)
    C5 0.0247(7) 0.0179(7) 0.0191(6) 0.0021(6) -0.0026(5) 0.0009(5)
    C6 0.0179(7) 0.0187(7) 0.0187(6) 0.0010(5) -0.0024(5) -0.0003(5)
    C7 0.0168(6) 0.0146(7) 0.0145(6) 0.0021(5) 0.0038(5) -0.0007(5)
    C8 0.0138(6) 0.0193(7) 0.0163(6) 0.0009(5) 0.0021(5) -0.0024(5)
    C9 0.0147(6) 0.0187(7) 0.0175(6) -0.0023(5) 0.0060(5) -0.0016(5)
    C10 0.0163(6) 0.0156(7) 0.0145(6) 0.0012(5) 0.0061(5) -0.0005(5)
    C11 0.0145(6) 0.0217(7) 0.0144(6) 0.0013(5) 0.0023(5) -0.0015(5)
    C12 0.0142(6) 0.0179(7) 0.0179(6) -0.0027(5) 0.0041(5) -0.0012(5)
    C13 0.0167(7) 0.0189(7) 0.0168(6) 0.0010(5) 0.0040(5) 0.0015(5)
    C14 0.0186(7) 0.0184(7) 0.0156(6) -0.0004(5) 0.0041(5) 0.0017(5)
    C15 0.0155(6) 0.0169(7) 0.0159(6) 0.0022(5) 0.0017(5) 0.0028(5)
    C16 0.0158(6) 0.0190(7) 0.0144(6) 0.0026(5) 0.0022(5) 0.0031(5)
    C17 0.0188(7) 0.0178(7) 0.0165(6) 0.0014(5) 0.0012(5) -0.0006(5)
    C18 0.0190(7) 0.0207(7) 0.0190(6) -0.0014(6) 0.0036(5) 0.0035(5)
    C19 0.0185(7) 0.0240(8) 0.0160(6) 0.0039(6) 0.0057(5) 0.0042(5)
    C21 0.0191(7) 0.0188(7) 0.0201(6) -0.0018(6) 0.0026(5) 0.0013(5)
    C20 0.0241(7) 0.0205(7) 0.0154(6) 0.0021(6) 0.0038(5) -0.0006(5)
    C22 0.0270(8) 0.0194(8) 0.0172(6) 0.0053(6) 0.0066(5) 0.0024(5)
    C23 0.0345(8) 0.0225(8) 0.0214(7) 0.0005(6) 0.0066(6) -0.0027(6)
_geom_special_details
;
All e.s.d.'s (except the e.s.d. in the dihedral angle between two l.s. planes)
are estimated using the full covariance matrix. The cell e.s.d.'s are taken
into account individually in the estimation of e.s.d.'s in distances, angles
and torsion angles; correlations between e.s.d.'s in cell parameters are only
used when they are defined by crystal symmetry. An approximate (isotropic)
treatment of cell e.s.d.'s is used for estimating e.s.d.'s involving l.s.
planes.
;
loop_
    _geom_bond_atom_site_label_1
    _geom_bond_atom_site_label_2
    _geom_bond_site_symmetry_2
    _geom_bond_distance
    _geom_bond_publ_flag
    O1 C7 . 1.3688(15) ?
    O1 C6 . 1.4325(14) ?
    O2 C22 . 1.2226(17) ?
    N1 C22 . 1.3652(17) ?
    N1 N2 . 1.3853(15) ?
    N1 C13 . 1.4753(17) ?
    N2 C15 . 1.2856(17) ?
    C1 C2 . 1.518(2) ?
    C1 H1A . 0.9600 ?
    C1 H1B . 0.9600 ?
    C1 H1C . 0.9600 ?
    C2 C3 . 1.523(2) ?
    C2 H2A . 0.9700 ?
    C2 H2B . 0.9700 ?
    C3 C4 . 1.5225(19) ?
    C3 H3A . 0.9700 ?
    C3 H3B . 0.9700 ?
    C4 C5 . 1.525(2) ?
    C4 H4A . 0.9700 ?
    C4 H4B . 0.9700 ?
    C5 C6 . 1.5109(19) ?
    C5 H5A . 0.9700 ?
    C5 H5B . 0.9700 ?
    C6 H6A . 0.9700 ?
    C6 H6B . 0.9700 ?
    C7 C8 . 1.3868(18) ?
    C7 C12 . 1.3934(17) ?
    C8 C9 . 1.3896(18) ?
    C8 H8 . 0.9300 ?
    C9 C10 . 1.3867(17) ?
    C9 H9 . 0.9300 ?
    C10 C11 . 1.3918(18) ?
    C10 C13 . 1.5094(17) ?
    C11 C12 . 1.3786(18) ?
    C11 H11 . 0.9300 ?
    C12 H12 . 0.9300 ?
    C13 C14 . 1.5471(17) ?
    C13 H13 . 0.9800 ?
    C14 C15 . 1.5054(18) ?
    C14 H14A . 0.9700 ?
    C14 H14B . 0.9700 ?
    C15 C16 . 1.4701(17) ?
    C16 C21 . 1.3932(18) ?
    C16 C17 . 1.4008(19) ?
    C17 C18 . 1.3795(18) ?
    C17 H17 . 0.9300 ?
    C18 C19 . 1.3906(19) ?
    C18 H18 . 0.9300 ?
    C19 C20 . 1.380(2) ?
    C19 H19 . 0.9300 ?
    C21 C20 . 1.3912(18) ?
    C21 H21 . 0.9300 ?
    C20 H20 . 0.9300 ?
    C22 C23 . 1.504(2) ?
    C23 H23A . 0.9600 ?
    C23 H23B . 0.9600 ?
    C23 H23C . 0.9600 ?
loop_
    _geom_angle_atom_site_label_1
    _geom_angle_atom_site_label_2
    _geom_angle_atom_site_label_3
    _geom_angle_site_symmetry_1
    _geom_angle_site_symmetry_3
    _geom_angle
    _geom_angle_publ_flag
    C7 O1 C6 . . 117.98(10) ?
    C22 N1 N2 . . 121.49(11) ?
    C22 N1 C13 . . 124.64(11) ?
    N2 N1 C13 . . 113.75(10) ?
    C15 N2 N1 . . 108.01(11) ?
    C2 C1 H1A . . 109.5 ?
    C2 C1 H1B . . 109.5 ?
    H1A C1 H1B . . 109.5 ?
    C2 C1 H1C . . 109.5 ?
    H1A C1 H1C . . 109.5 ?
    H1B C1 H1C . . 109.5 ?
    C1 C2 C3 . . 113.51(13) ?
    C1 C2 H2A . . 108.9 ?
    C3 C2 H2A . . 108.9 ?
    C1 C2 H2B . . 108.9 ?
    C3 C2 H2B . . 108.9 ?
    H2A C2 H2B . . 107.7 ?
    C4 C3 C2 . . 113.33(12) ?
    C4 C3 H3A . . 108.9 ?
    C2 C3 H3A . . 108.9 ?
    C4 C3 H3B . . 108.9 ?
    C2 C3 H3B . . 108.9 ?
    H3A C3 H3B . . 107.7 ?
    C3 C4 C5 . . 114.86(12) ?
    C3 C4 H4A . . 108.6 ?
    C5 C4 H4A . . 108.6 ?
    C3 C4 H4B . . 108.6 ?
    C5 C4 H4B . . 108.6 ?
    H4A C4 H4B . . 107.5 ?
    C6 C5 C4 . . 112.80(12) ?
    C6 C5 H5A . . 109.0 ?
    C4 C5 H5A . . 109.0 ?
    C6 C5 H5B . . 109.0 ?
    C4 C5 H5B . . 109.0 ?
    H5A C5 H5B . . 107.8 ?
    O1 C6 C5 . . 107.04(10) ?
    O1 C6 H6A . . 110.3 ?
    C5 C6 H6A . . 110.3 ?
    O1 C6 H6B . . 110.3 ?
    C5 C6 H6B . . 110.3 ?
    H6A C6 H6B . . 108.6 ?
    O1 C7 C8 . . 124.77(11) ?
    O1 C7 C12 . . 115.21(11) ?
    C8 C7 C12 . . 120.00(12) ?
    C7 C8 C9 . . 119.52(12) ?
    C7 C8 H8 . . 120.2 ?
    C9 C8 H8 . . 120.2 ?
    C10 C9 C8 . . 121.11(12) ?
    C10 C9 H9 . . 119.4 ?
    C8 C9 H9 . . 119.4 ?
    C9 C10 C11 . . 118.49(12) ?
    C9 C10 C13 . . 122.44(12) ?
    C11 C10 C13 . . 119.01(11) ?
    C12 C11 C10 . . 121.22(12) ?
    C12 C11 H11 . . 119.4 ?
    C10 C11 H11 . . 119.4 ?
    C11 C12 C7 . . 119.64(12) ?
    C11 C12 H12 . . 120.2 ?
    C7 C12 H12 . . 120.2 ?
    N1 C13 C10 . . 113.03(10) ?
    N1 C13 C14 . . 101.29(10) ?
    C10 C13 C14 . . 113.09(11) ?
    N1 C13 H13 . . 109.7 ?
    C10 C13 H13 . . 109.7 ?
    C14 C13 H13 . . 109.7 ?
    C15 C14 C13 . . 102.50(10) ?
    C15 C14 H14A . . 111.3 ?
    C13 C14 H14A . . 111.3 ?
    C15 C14 H14B . . 111.3 ?
    C13 C14 H14B . . 111.3 ?
    H14A C14 H14B . . 109.2 ?
    N2 C15 C16 . . 120.89(12) ?
    N2 C15 C14 . . 114.44(11) ?
    C16 C15 C14 . . 124.65(11) ?
    C21 C16 C17 . . 118.99(12) ?
    C21 C16 C15 . . 120.56(12) ?
    C17 C16 C15 . . 120.45(12) ?
    C18 C17 C16 . . 120.23(12) ?
    C18 C17 H17 . . 119.9 ?
    C16 C17 H17 . . 119.9 ?
    C17 C18 C19 . . 120.54(13) ?
    C17 C18 H18 . . 119.7 ?
    C19 C18 H18 . . 119.7 ?
    C20 C19 C18 . . 119.61(12) ?
    C20 C19 H19 . . 120.2 ?
    C18 C19 H19 . . 120.2 ?
    C20 C21 C16 . . 120.27(13) ?
    C20 C21 H21 . . 119.9 ?
    C16 C21 H21 . . 119.9 ?
    C19 C20 C21 . . 120.37(13) ?
    C19 C20 H20 . . 119.8 ?
    C21 C20 H20 . . 119.8 ?
    O2 C22 N1 . . 119.85(13) ?
    O2 C22 C23 . . 124.01(12) ?
    N1 C22 C23 . . 116.12(12) ?
    C22 C23 H23A . . 109.5 ?
    C22 C23 H23B . . 109.5 ?
    H23A C23 H23B . . 109.5 ?
    C22 C23 H23C . . 109.5 ?
    H23A C23 H23C . . 109.5 ?
    H23B C23 H23C . . 109.5 ?
loop_
    _geom_torsion_atom_site_label_1
    _geom_torsion_atom_site_label_2
    _geom_torsion_atom_site_label_3
    _geom_torsion_atom_site_label_4
    _geom_torsion_site_symmetry_1
    _geom_torsion_site_symmetry_2
    _geom_torsion_site_symmetry_3
    _geom_torsion_site_symmetry_4
    _geom_torsion
    _geom_torsion_publ_flag
    C22 N1 N2 C15 . . . . 175.04(12) ?
    C13 N1 N2 C15 . . . . -1.30(14) ?
    C1 C2 C3 C4 . . . . -179.80(13) ?
    C2 C3 C4 C5 . . . . -176.14(12) ?
    C3 C4 C5 C6 . . . . 176.22(11) ?
    C7 O1 C6 C5 . . . . -170.59(10) ?
    C4 C5 C6 O1 . . . . 70.78(14) ?
    C6 O1 C7 C8 . . . . -0.01(18) ?
    C6 O1 C7 C12 . . . . 178.57(11) ?
    O1 C7 C8 C9 . . . . 177.70(12) ?
    C12 C7 C8 C9 . . . . -0.81(19) ?
    C7 C8 C9 C10 . . . . -0.41(19) ?
    C8 C9 C10 C11 . . . . 1.34(19) ?
    C8 C9 C10 C13 . . . . 178.52(12) ?
    C9 C10 C11 C12 . . . . -1.08(19) ?
    C13 C10 C11 C12 . . . . -178.36(12) ?
    C10 C11 C12 C7 . . . . -0.12(19) ?
    O1 C7 C12 C11 . . . . -177.58(11) ?
    C8 C7 C12 C11 . . . . 1.07(19) ?
    C22 N1 C13 C10 . . . . 63.40(16) ?
    N2 N1 C13 C10 . . . . -120.39(12) ?
    C22 N1 C13 C14 . . . . -175.30(12) ?
    N2 N1 C13 C14 . . . . 0.90(13) ?
    C9 C10 C13 N1 . . . . 28.19(17) ?
    C11 C10 C13 N1 . . . . -154.64(11) ?
    C9 C10 C13 C14 . . . . -86.17(15) ?
    C11 C10 C13 C14 . . . . 91.00(14) ?
    N1 C13 C14 C15 . . . . -0.22(12) ?
    C10 C13 C14 C15 . . . . 121.03(11) ?
    N1 N2 C15 C16 . . . . 179.74(11) ?
    N1 N2 C15 C14 . . . . 1.13(15) ?
    C13 C14 C15 N2 . . . . -0.55(14) ?
    C13 C14 C15 C16 . . . . -179.10(11) ?
    N2 C15 C16 C21 . . . . 179.85(12) ?
    C14 C15 C16 C21 . . . . -1.68(19) ?
    N2 C15 C16 C17 . . . . -0.64(18) ?
    C14 C15 C16 C17 . . . . 177.82(12) ?
    C21 C16 C17 C18 . . . . 0.53(19) ?
    C15 C16 C17 C18 . . . . -178.98(12) ?
    C16 C17 C18 C19 . . . . 0.04(19) ?
    C17 C18 C19 C20 . . . . -0.43(19) ?
    C17 C16 C21 C20 . . . . -0.71(19) ?
    C15 C16 C21 C20 . . . . 178.80(12) ?
    C18 C19 C20 C21 . . . . 0.2(2) ?
    C16 C21 C20 C19 . . . . 0.3(2) ?
    N2 N1 C22 O2 . . . . -172.82(12) ?
    C13 N1 C22 O2 . . . . 3.1(2) ?
    N2 N1 C22 C23 . . . . 8.60(18) ?
    C13 N1 C22 C23 . . . . -175.47(12) ?
loop_
    _geom_hbond_atom_site_label_D
    _geom_hbond_atom_site_label_H
    _geom_hbond_atom_site_label_A
    _geom_hbond_site_symmetry_A
    _geom_hbond_distance_DH
    _geom_hbond_distance_HA
    _geom_hbond_distance_DA
    _geom_hbond_angle_DHA
    C8 H8 Cg2 4_554 0.93 2.95 3.6252(15) 131
    C14 H14A Cg2 1_655 0.97 2.63 3.5024(14) 151
    C19 H19 Cg1 4_455 0.93 2.71 3.4299(15) 135
data_global
_journal_date_recd_electronic     2010-08-13
_journal_date_accepted     2010-08-23
_journal_name_full     'Acta Crystallographica, Section E'
_journal_year     2010
_journal_volume     66
_journal_issue     10
_journal_page_first     o2505
_journal_page_last     o2505
_journal_paper_category     QO
_journal_coeditor_code     ZQ2055
_publ_contact_author_name
;
'Abbas, Asghar'
;
_publ_contact_author_address
;
Department of Chemistry
Quaid-i-Azam University Islamabad
45320-Pakistan
;
_publ_contact_author_email     profazmi@hotmail.com
_publ_contact_author_fax     ?
_publ_contact_author_phone     ?
_publ_section_title
;
1-{5-[4-(Hexyloxy)phenyl]-3-phenyl-4,5-dihydro-1<i>H</i>-pyrazol-1-yl}ethanone
;
loop_
    _publ_author_name
    _publ_author_address
    'Abbas, Asghar'
;
Department of Chemistry
Quaid-i-Azam University
Islamabad 45320
Pakistan
;
    'Hussain, Safdar'
;
Department of Forensic Medicine & Toxicology
National University of Sciences & Technology
Islamabad, Pakistan
;
    'Hafeez, Noureen'
;
Department of Forensic Medicine & Toxicology
National University of Sciences & Technology
Islamabad, Pakistan
;
    'Lo, Kong Mun'
;
Department of Chemistry
University of Malaya
50603 Kuala Lumpur
Malaysia
;
    'Hasan, Aurangzeb'
;
Department of Chemistry
University of Malaya
50603 Kuala Lumpur
Malaysia
;
