# Supplementary material for: 1-{5-[4-(Hex­yloxy)phen­yl]-3-phenyl-4,5-dihydro-1H-pyrazol-1-yl}ethanone
Source: Acta Crystallogr Sect E Struct Rep Online. 2010 Sep 4;66(Pt 10):o2505. doi: 10.1107/S1600536810033970 (PMC2983223; doi:10.1107/S1600536810033970)
Supplement: Supplementary file 2 [file e-66-o2505-Isup2.hkl]

# 
# h,k,l, Fc-squared, Fo-squared, sigma(Fo-squared) and status flag 
# 
data_I
_shelx_title ' 1698_0m in P2(1)/c' 
_shelx_refln_list_code          4 
_shelx_F_calc_maximum      204.52 
_exptl_crystal_F_000       784.00 
_reflns_d_resolution_high  0.7697 
 
loop_ 
 _symmetry_equiv_pos_as_xyz 
 'x, y, z' 
 '-x, y+1/2, -z+1/2' 
 '-x, -y, -z' 
 'x, -y-1/2, z-1/2' 
 
_cell_length_a     5.3937 
_cell_length_b    20.2372 
_cell_length_c    18.1629 
_cell_angle_alpha  90.000 
_cell_angle_beta   95.144 
_cell_angle_gamma  90.000 
 
_shelx_F_squared_multiplier     1.000 
 
loop_ 
 _refln_index_h 
 _refln_index_k 
 _refln_index_l 
 _refln_F_squared_calc 
 _refln_F_squared_meas 
 _refln_F_squared_sigma 
 _refln_observed_status 
   1   0   0     3024.18     2869.68     38.82 o 
   2   0   0     1447.82     1307.12     23.86 o 
   3   0   0        1.22        0.50      4.20 o 
   4   0   0      282.38      279.66     26.43 o 
   5   0   0     1422.47     1507.72     36.49 o 
   6   0   0       39.31       50.10     10.93 o 
   1   1   0     3841.99     3692.79     30.94 o 
   2   1   0      132.00      122.12      3.84 o 
   3   1   0        7.72        8.24      3.27 o 
   4   1   0      780.13      818.61     16.50 o 
   5   1   0       12.58       18.39      5.35 o 
   6   1   0      915.71      912.17     21.14 o 
   0   2   0     7057.04     6605.33    114.48 o 
   1   2   0      414.67      388.16      5.47 o 
   2   2   0      249.78      255.19      4.62 o 
   3   2   0        1.28        1.76      2.09 o 
   4   2   0      198.59      179.72      9.07 o 
   5   2   0        0.69       -6.33      4.22 o 
   6   2   0      102.93      102.06      9.11 o 
   1   3   0     1739.04     1665.77     40.52 o 
   2   3   0       89.22       85.79      3.30 o 
   3   3   0        0.46        3.09      2.62 o 
   4   3   0      686.80      656.18     14.95 o 
   5   3   0       91.02       78.06      9.22 o 
   6   3   0      722.99      668.27     33.90 o 
   0   4   0    15494.63    14483.59    188.48 o 
   1   4   0        0.01       -0.42      1.17 o 
   2   4   0      837.31      852.01     16.50 o 
   3   4   0      787.03      888.23     11.29 o 
   4   4   0      511.30      523.62     13.48 o 
   5   4   0      220.14      204.35     10.79 o 
   6   4   0        7.57       11.72      5.78 o 
   1   5   0      310.56      308.49      4.87 o 
   2   5   0       42.66       36.52      2.62 o 
   3   5   0       35.86       36.85      4.93 o 
   4   5   0      540.00      539.04     13.33 o 
   5   5   0        1.54        2.83      5.79 o 
   6   5   0       65.31       57.68      9.09 o 
   0   6   0     4494.05     4310.40     59.57 o 
   1   6   0       16.73       21.46      2.53 o 
   2   6   0      411.38      440.36      8.05 o 
   3   6   0      277.60      308.55      7.05 o 
   4   6   0        2.74        1.84      4.75 o 
   5   6   0       98.21       99.75      7.99 o 
   6   6   0        7.80        8.20      6.19 o 
   1   7   0     1564.33     1611.76     17.58 o 
   2   7   0      763.63      867.16     19.22 o 
   3   7   0      262.17      277.08      6.88 o 
   4   7   0      253.15      265.78     10.20 o 
   5   7   0        0.47        5.20      4.30 o 
   6   7   0        4.09        2.99      6.22 o 
   0   8   0     1358.96     1264.66     23.18 o 
   1   8   0      114.73      114.94      3.46 o 
   2   8   0       27.96       26.77      2.52 o 
   3   8   0        2.73        5.67      3.36 o 
   4   8   0      652.14      599.43     13.98 o 
   5   8   0        2.76        2.36      4.97 o 
   6   8   0        0.00       11.22      6.33 o 
   1   9   0      134.82      170.73      4.25 o 
   2   9   0      287.63      327.22      6.47 o 
   3   9   0        2.74        1.94      2.68 o 
   4   9   0       98.99       92.14      6.75 o 
   5   9   0        4.62        5.68      5.59 o 
   6   9   0       15.69       20.64     10.24 o 
   0  10   0      419.73      432.36     12.94 o 
   1  10   0      547.52      532.32      8.73 o 
   2  10   0      218.50      215.35      5.53 o 
   3  10   0        0.49        2.46      2.83 o 
   4  10   0       29.60        6.54      7.37 o 
   5  10   0       23.55       29.54      6.94 o 
   6  10   0       18.90        7.93     11.18 o 
   1  11   0      205.93      197.11      5.25 o 
   2  11   0      269.85      286.65      8.31 o 
   3  11   0        4.64        0.81      3.74 o 
   4  11   0      179.72      198.09     11.54 o 
   5  11   0        6.89        1.45     16.67 o 
   6  11   0       29.18       28.24     10.93 o 
   0  12   0        0.75        2.68      2.17 o 
   1  12   0      742.78      721.84     10.20 o 
   2  12   0        0.12        0.66      3.77 o 
   3  12   0       47.81       44.11      9.80 o 
   4  12   0       52.93       43.63      6.82 o 
   5  12   0        5.60        8.50      8.65 o 
   6  12   0       19.98       23.82     10.75 o 
   1  13   0      507.22      523.88      9.50 o 
   2  13   0      220.68      206.22      8.11 o 
   3  13   0      595.20      603.09     13.44 o 
   4  13   0      114.99       96.11     17.08 o 
   5  13   0        2.57       22.62      9.66 o 
   6  13   0       38.88       27.41     11.58 o 
   0  14   0      795.90      781.34     21.21 o 
   1  14   0       68.38       63.01      5.31 o 
   2  14   0        0.69        3.63      3.82 o 
   3  14   0      401.55      418.61     14.33 o 
   4  14   0      184.36      152.47     15.52 o 
   5  14   0       74.50       56.88     12.30 o 
   1  15   0        3.99        6.64      3.99 o 
   2  15   0       54.81       54.38      6.76 o 
   3  15   0      196.71      179.23     11.12 o 
   4  15   0        0.04        7.97      8.73 o 
   5  15   0       80.59       70.28     18.50 o 
   0  16   0      326.52      317.32     38.02 o 
   1  16   0       21.39       18.38      4.71 o 
   2  16   0      667.28      722.97     17.94 o 
   3  16   0       78.57       60.20      8.10 o 
   4  16   0      309.88      274.13     59.78 o 
   5  16   0       39.04       38.84     11.62 o 
   1  17   0        0.32        1.34      4.15 o 
   2  17   0       66.23       52.07      7.49 o 
   3  17   0      250.72      235.46     13.24 o 
   4  17   0        0.23        4.80     12.61 o 
   5  17   0       82.33       79.30     25.21 o 
   0  18   0        0.42       -2.61      9.96 o 
   1  18   0      156.62      146.13     17.38 o 
   2  18   0       17.58       30.20      7.40 o 
   3  18   0      109.92      106.75     10.28 o 
   4  18   0        0.05       -6.28      8.57 o 
   5  18   0       63.75       63.22     13.95 o 
   1  19   0      275.23      254.56     14.60 o 
   2  19   0       47.52       52.22      9.15 o 
   3  19   0       79.73       90.02     10.05 o 
   4  19   0      285.62      301.50     37.21 o 
   0  20   0      361.99      420.08     35.79 o 
   1  20   0        8.41       17.34      7.40 o 
   2  20   0       60.12       58.44      9.79 o 
   3  20   0      171.59      141.33     17.55 o 
   4  20   0       40.11       36.06     14.03 o 
   1  21   0       33.50       29.75      8.86 o 
   2  21   0       34.69       36.00      9.22 o 
   3  21   0        4.44        4.22      9.58 o 
   4  21   0      106.23      118.06     16.20 o 
   0  22   0     2341.14     2444.04     87.43 o 
   1  22   0      144.25      131.33     18.26 o 
   2  22   0      194.89      220.14     16.44 o 
   3  22   0        0.07      -17.62     12.04 o 
   1  23   0       15.71        0.52     15.86 o 
   2  23   0      387.57      504.94     27.48 o 
   3  23   0       87.18       69.11     17.73 o 
   0  24   0       78.94       51.65     23.59 o 
   1  24   0        4.34        3.83     13.08 o 
   2  24   0       40.48       16.88     15.24 o 
   1  25   0      317.78      289.09     34.97 o 
   2  25   0        2.78      -13.01     14.09 o 
   0  26   0       32.99        7.73     21.96 o 
   1  26   0        9.70       -9.26     14.24 o 
  -6   1   1       44.19       55.18     10.57 o 
  -5   1   1      990.44     1018.30     20.53 o 
  -4   1   1       37.93       29.81      5.09 o 
  -3   1   1      117.63      119.16      5.41 o 
  -2   1   1       68.22       69.89      2.95 o 
  -1   1   1        0.26       -1.22      1.30 o 
   0   1   1     4266.06     3597.46    134.07 o 
   1   1   1     6467.47     6079.33     45.51 o 
   2   1   1       24.86       21.52      3.04 o 
   3   1   1      834.89      771.66     14.06 o 
   4   1   1       53.93       66.55      6.44 o 
   5   1   1      717.61      702.55     16.97 o 
   6   1   1       37.02       34.61      6.80 o 
  -6   2   1      184.63      169.97     11.09 o 
  -5   2   1       97.29       90.32      8.01 o 
  -4   2   1      556.46      544.41     13.47 o 
  -3   2   1       31.36       32.06      3.30 o 
  -2   2   1      258.66      267.14      5.03 o 
  -1   2   1     4319.93     4046.63     31.14 o 
   0   2   1     1412.48     1358.64     11.40 o 
   1   2   1       16.47       24.31      1.95 o 
   2   2   1      559.96      588.39      7.33 o 
   3   2   1        2.32        1.61      3.17 o 
   4   2   1      413.25      399.46     11.83 o 
   5   2   1      164.50      168.98      9.98 o 
   6   2   1      139.93      136.33     10.36 o 
  -6   3   1       39.77       40.56      7.15 o 
  -5   3   1      745.62      801.32     19.60 o 
  -4   3   1      876.66      887.74     17.32 o 
  -3   3   1       15.52       14.87      2.40 o 
  -2   3   1     3076.65     3118.54     29.13 o 
  -1   3   1       68.25       41.41      2.13 o 
   0   3   1        0.11        1.35      0.91 o 
   1   3   1    14496.01    13426.70    119.97 o 
   2   3   1     1417.31     1354.47     13.59 o 
   3   3   1        0.23        0.83      2.42 o 
   4   3   1      177.90      162.85      8.72 o 
   5   3   1       26.34       21.13      5.61 o 
   6   3   1      483.35      492.49     15.69 o 
  -6   4   1       78.33       93.68      9.02 o 
  -5   4   1      151.07      155.36      9.56 o 
  -4   4   1      178.82      184.16      9.24 o 
  -3   4   1      339.24      322.05      6.68 o 
  -2   4   1      239.40      281.07      6.23 o 
  -1   4   1     4727.98     4607.92     35.50 o 
   0   4   1     2258.26     2225.24     19.34 o 
   1   4   1       44.30       38.42      4.66 o 
   2   4   1     2697.96     2712.02     26.26 o 
   3   4   1        5.19        5.26      2.34 o 
   4   4   1      431.18      422.01     13.62 o 
   5   4   1     1518.06     1565.56     26.37 o 
   6   4   1       80.59       72.82      9.43 o 
  -6   5   1       25.63       31.45      7.86 o 
  -5   5   1       36.08       34.44      6.65 o 
  -4   5   1     1169.72     1169.56     20.11 o 
  -3   5   1        1.52       -0.17      2.27 o 
  -2   5   1     1364.21     1438.37     16.43 o 
  -1   5   1      389.14      406.46      5.61 o 
   0   5   1      390.59      390.20      5.41 o 
   1   5   1     2359.36     2267.97     19.54 o 
   2   5   1       18.21       10.24      2.12 o 
   3   5   1       26.10       18.08      2.84 o 
   4   5   1      606.91      667.19     17.67 o 
   5   5   1       23.35       27.03      6.76 o 
   6   5   1      141.50      146.05     15.57 o 
  -6   6   1       39.12       29.25     10.34 o 
  -5   6   1       11.22        9.75      6.62 o 
  -4   6   1       89.66       83.68     11.17 o 
  -3   6   1      599.48      605.95     10.81 o 
  -2   6   1     1596.27     1691.73     18.73 o 
  -1   6   1     1310.85     1268.14     14.17 o 
   0   6   1       73.21       89.85      5.70 o 
   1   6   1      480.39      491.15     10.70 o 
   2   6   1      371.24      422.90      7.08 o 
   3   6   1      417.72      446.79      9.34 o 
   4   6   1      109.39      108.01      7.40 o 
   5   6   1       62.23       63.08      6.92 o 
   6   6   1      194.83      193.54     11.40 o 
  -6   7   1       62.60       57.15      8.86 o 
  -5   7   1       51.73       47.32      7.72 o 
  -4   7   1      211.37      222.78      9.43 o 
  -3   7   1     1127.82     1201.80     14.59 o 
  -2   7   1       24.48       28.16      2.61 o 
  -1   7   1        2.93        0.64      1.90 o 
   0   7   1       23.75       27.17      3.15 o 
   1   7   1     2479.77     2550.28     24.71 o 
   2   7   1     1602.35     1724.39     17.48 o 
   3   7   1      330.97      349.80      7.74 o 
   4   7   1       50.37       53.32      7.06 o 
   5   7   1      322.79      309.69     18.49 o 
   6   7   1        1.96       10.13      7.01 o 
  -6   8   1        1.70        7.31      8.79 o 
  -5   8   1      152.71      159.62     11.36 o 
  -4   8   1       99.37       71.73      7.85 o 
  -3   8   1      645.30      644.99     10.31 o 
  -2   8   1      180.90      193.58      4.79 o 
  -1   8   1     2283.23     2440.00     24.66 o 
   0   8   1      165.82      156.91      4.29 o 
   1   8   1      637.17      649.66      9.44 o 
   2   8   1     2479.47     2675.74     30.39 o 
   3   8   1        7.39        5.00      2.75 o 
   4   8   1       40.96       44.51      5.56 o 
   5   8   1       71.33       68.28      8.45 o 
   6   8   1      157.05      187.73     13.86 o 
  -6   9   1       72.46       81.89     28.87 o 
  -5   9   1      274.65      253.03     13.54 o 
  -4   9   1       64.45       71.15      6.19 o 
  -3   9   1       79.69       91.10      4.69 o 
  -2   9   1       19.43       28.68      2.47 o 
  -1   9   1       47.44       42.15      6.28 o 
   0   9   1        1.82        5.05      2.03 o 
   1   9   1     1006.43      994.45     12.82 o 
   2   9   1      512.74      605.06     10.32 o 
   3   9   1      100.99       94.61      4.98 o 
   4   9   1       36.28       39.58      5.40 o 
   5   9   1       19.78       31.50      6.97 o 
   6   9   1        3.75        4.74      9.19 o 
  -6  10   1       46.26       33.14     11.23 o 
  -5  10   1       46.32       49.01     10.74 o 
  -4  10   1      277.89      244.90     26.28 o 
  -3  10   1       66.27       68.15      6.92 o 
  -2  10   1      361.36      371.46      6.44 o 
  -1  10   1     1735.12     1889.14     21.31 o 
   0  10   1      812.10      836.62     10.52 o 
   1  10   1       60.83       43.22      3.69 o 
   2  10   1      514.26      548.75      8.90 o 
   3  10   1        2.82        2.73      2.44 o 
   4  10   1      464.85      445.95     14.94 o 
   5  10   1      414.37      409.88     15.90 o 
   6  10   1       40.99       54.83     11.99 o 
  -6  11   1        0.13        0.05      9.28 o 
  -5  11   1       11.20        4.26      8.42 o 
  -4  11   1       83.27       79.55      8.10 o 
  -3  11   1        6.13       -0.50      3.46 o 
  -2  11   1      278.77      310.84      9.86 o 
  -1  11   1      227.34      251.59      7.16 o 
   0  11   1      252.82      233.30      5.95 o 
   1  11   1      196.62      168.03      5.64 o 
   2  11   1       16.92       16.01      3.66 o 
   3  11   1       19.68       17.85      3.30 o 
   4  11   1      140.03      113.92     13.98 o 
   5  11   1      442.84      399.54     21.54 o 
   6  11   1      151.25      155.05     17.54 o 
  -6  12   1        2.18        1.79      9.28 o 
  -5  12   1       83.70       86.48     13.55 o 
  -4  12   1      145.60      110.33     15.66 o 
  -3  12   1       31.76       13.82      5.20 o 
  -2  12   1      362.09      393.75      9.91 o 
  -1  12   1       88.41       80.18      5.04 o 
   0  12   1      501.66      482.22      8.39 o 
   1  12   1      191.71      191.75      7.31 o 
   2  12   1      289.17      304.48      7.07 o 
   3  12   1        4.23       -1.13      3.79 o 
   4  12   1       62.64       55.36     14.94 o 
   5  12   1        4.25        8.74      8.57 o 
   6  12   1      130.83      163.09     18.16 o 
  -6  13   1      263.69      244.21     21.47 o 
  -5  13   1      141.99      142.71     20.94 o 
  -4  13   1        9.70        4.25      6.97 o 
  -3  13   1       85.76       83.40      8.12 o 
  -2  13   1      142.01      148.28      7.06 o 
  -1  13   1       32.05       35.21      4.58 o 
   0  13   1       50.65       47.91      3.82 o 
   1  13   1      408.31      385.73      8.00 o 
   2  13   1       19.91       14.59      4.24 o 
   3  13   1      121.41      110.27      7.02 o 
   4  13   1        8.36        7.85      5.53 o 
   5  13   1       53.39       36.28     10.35 o 
   6  13   1       33.82       36.19     18.30 o 
  -5  14   1       50.81       66.86     13.08 o 
  -4  14   1        5.62        4.17      7.01 o 
  -3  14   1        3.07        3.40      5.51 o 
  -2  14   1      179.89      185.32      7.93 o 
  -1  14   1       10.99        1.54      3.67 o 
   0  14   1        6.87        3.68      3.16 o 
   1  14   1       98.67       95.14      6.06 o 
   2  14   1       27.70       27.18      4.77 o 
   3  14   1      249.09      270.27     10.08 o 
   4  14   1      291.16      221.20     17.60 o 
   5  14   1       28.38       28.99     10.64 o 
  -5  15   1      136.48      145.47     24.81 o 
  -4  15   1       65.25       62.59     10.22 o 
  -3  15   1      326.27      269.57     12.91 o 
  -2  15   1      124.59      137.47      9.47 o 
  -1  15   1        1.06       -0.65      3.87 o 
   0  15   1       11.30        5.96      3.55 o 
   1  15   1       13.03       12.65      4.32 o 
   2  15   1      217.61      214.77      8.99 o 
   3  15   1      516.32      494.65     15.57 o 
   4  15   1       16.82       11.28     19.11 o 
   5  15   1      187.80      205.94     21.76 o 
  -5  16   1      290.12      314.31     23.27 o 
  -4  16   1        0.90       -9.34      7.25 o 
  -3  16   1       19.29        1.07      6.00 o 
  -2  16   1     1113.30     1101.20     22.29 o 
  -1  16   1        0.30        4.87      4.18 o 
   0  16   1      361.52      361.74     14.13 o 
   1  16   1       11.49       13.24      4.62 o 
   2  16   1        2.99        3.76      4.30 o 
   3  16   1        2.45       -5.04      5.52 o 
   4  16   1       16.00       30.80     10.30 o 
   5  16   1        1.83        8.70      9.89 o 
  -5  17   1       14.13       -3.68      9.66 o 
  -4  17   1      342.54      318.07     30.56 o 
  -3  17   1      111.21       90.12      9.55 o 
  -2  17   1      134.22      149.27     14.09 o 
  -1  17   1      438.21      421.10     13.95 o 
   0  17   1       40.17       35.66      5.74 o 
   1  17   1      187.72      193.30      9.79 o 
   2  17   1       25.97       16.34      6.34 o 
   3  17   1       21.30       16.67      6.95 o 
   4  17   1        1.78        1.58      8.65 o 
   5  17   1      144.03      141.92     29.28 o 
  -5  18   1      168.58      160.87     21.35 o 
  -4  18   1        5.06       19.01     10.35 o 
  -3  18   1        1.49        1.69      6.45 o 
  -2  18   1        8.76        7.11      5.96 o 
  -1  18   1      435.13      470.90     14.92 o 
   0  18   1      212.91      206.31     12.08 o 
   1  18   1      130.08      145.61      9.31 o 
   2  18   1        1.57        4.86      5.78 o 
   3  18   1       41.46       36.49      7.86 o 
   4  18   1       57.14       47.08     18.30 o 
   5  18   1      105.04       97.84     19.72 o 
  -4  19   1      210.57      159.71     28.87 o 
  -3  19   1        0.46       -0.73      6.64 o 
  -2  19   1      389.24      387.94     15.49 o 
  -1  19   1      385.90      411.56     16.99 o 
   0  19   1     1983.98     2067.86     62.63 o 
   1  19   1       94.70      117.33     11.06 o 
   2  19   1        1.16       -6.78      6.52 o 
   3  19   1        6.95        0.97      6.42 o 
   4  19   1      102.66      102.91     14.35 o 
  -4  20   1      235.67      232.91     31.11 o 
  -3  20   1        2.97       -9.56      6.85 o 
  -2  20   1      519.68      490.47     20.05 o 
  -1  20   1     1388.28     1384.33     31.72 o 
   0  20   1      137.20      148.67     25.21 o 
   1  20   1       63.58       50.63      8.79 o 
   2  20   1      171.26      176.64     17.60 o 
   3  20   1       10.57        8.72      6.97 o 
   4  20   1       40.98       54.62     12.41 o 
  -4  21   1       13.06        7.89     10.85 o 
  -3  21   1        2.43        2.91      9.51 o 
  -2  21   1      283.61      255.22     16.85 o 
  -1  21   1      203.06      218.75     15.25 o 
   0  21   1      829.05      869.01     34.79 o 
   1  21   1      470.08      476.90     64.05 o 
   2  21   1       94.94       96.85     11.84 o 
   3  21   1        0.05       -4.45     13.42 o 
   4  21   1       34.91       50.98     12.39 o 
  -3  22   1        3.78      -10.29      8.40 o 
  -2  22   1       94.90       88.82     12.12 o 
  -1  22   1       23.39       15.38      8.26 o 
   0  22   1      127.20      118.04     17.22 o 
   1  22   1       22.82       43.32     14.23 o 
   2  22   1        1.00      -16.12     14.03 o 
   3  22   1       18.80       -0.55     11.66 o 
  -3  23   1       32.17       -2.94     12.63 o 
  -2  23   1       62.73       61.92     11.27 o 
  -1  23   1      143.82      151.99     20.13 o 
   0  23   1      104.00       89.61     18.10 o 
   1  23   1      401.28      399.92     41.89 o 
   2  23   1       65.59       55.24     15.81 o 
   3  23   1       54.51       60.36     12.19 o 
  -2  24   1       52.16       33.35     16.10 o 
  -1  24   1       39.05       48.55     15.52 o 
   0  24   1      108.82       95.67     29.48 o 
   1  24   1      615.08      643.34     47.58 o 
   2  24   1      128.48      107.05     19.22 o 
  -2  25   1      212.96      232.46     45.34 o 
  -1  25   1        9.35       -1.83     14.67 o 
   0  25   1       30.25        0.39     14.37 o 
   1  25   1       24.95        0.59     15.33 o 
   2  25   1       65.52       34.70     17.69 o 
  -1  26   1        5.52       -6.87     14.94 o 
   0  26   1       25.19      -15.11     14.63 o 
  -7   0   2       41.29       37.05     11.33 o 
  -6   0   2     1202.73     1165.37     34.34 o 
  -5   0   2       67.05       55.16      9.60 o 
  -4   0   2        3.09        5.99      6.02 o 
  -3   0   2        1.81        1.35      2.40 o 
  -2   0   2      138.22      131.99      5.37 o 
  -1   0   2     8043.78     7488.34     78.64 o 
   0   0   2        2.38       -1.22      0.88 o 
   1   0   2    12787.61    12756.40    172.00 o 
   2   0   2      369.61      355.81     11.36 o 
   3   0   2      461.05      473.61     15.52 o 
   4   0   2        0.21        5.40     10.57 o 
   5   0   2     1693.86     1738.21     54.90 o 
   6   0   2      149.06      151.61     14.94 o 
  -7   1   2        0.47        5.99      6.84 o 
  -6   1   2      695.82      694.29     18.57 o 
  -5   1   2      388.70      380.44     18.67 o 
  -4   1   2        5.51        9.49      4.58 o 
  -3   1   2        0.38        0.88      1.97 o 
  -2   1   2      151.51      141.66      5.21 o 
  -1   1   2     1242.20     1074.14     10.13 o 
   0   1   2     1231.51     1189.57     10.79 o 
   1   1   2    18247.34    17827.22    216.14 o 
   2   1   2      191.12      195.30      6.18 o 
   3   1   2      733.25      794.33     14.37 o 
   4   1   2       10.90        6.90      4.41 o 
   5   1   2        7.20       10.35      5.06 o 
   6   1   2       65.63       75.87      8.55 o 
  -6   2   2      505.44      549.10     16.99 o 
  -5   2   2      447.71      453.33     14.14 o 
  -4   2   2        0.06       -0.41      4.14 o 
  -3   2   2       96.64      102.34      4.10 o 
  -2   2   2      622.64      674.29      8.54 o 
  -1   2   2     3435.39     3319.14     26.22 o 
   0   2   2      600.48      599.36      5.90 o 
   1   2   2    26997.36    25501.28    204.36 o 
   2   2   2      484.79      475.67      6.62 o 
   3   2   2     2116.25     2227.92     33.46 o 
   4   2   2      427.55      430.60     12.35 o 
   5   2   2       58.49       65.20      7.15 o 
   6   2   2       72.53       71.97      8.45 o 
  -6   3   2       85.07       92.89      9.79 o 
  -5   3   2     1014.43      991.02     20.31 o 
  -4   3   2      122.08      110.45      7.58 o 
  -3   3   2       26.11       29.75      2.84 o 
  -2   3   2      801.90      833.05     10.90 o 
  -1   3   2     6445.11     6231.12     46.96 o 
   0   3   2       18.97       18.34      2.07 o 
   1   3   2        0.41       -0.71      1.95 o 
   2   3   2       71.38       73.70      3.41 o 
   3   3   2        0.01       -0.10      2.42 o 
   4   3   2      431.30      427.18     12.26 o 
   5   3   2       99.88       96.03      8.16 o 
   6   3   2       24.24       29.66      7.64 o 
  -6   4   2       10.06       17.23      6.00 o 
  -5   4   2      100.38      118.95      8.69 o 
  -4   4   2       72.99       88.58      6.95 o 
  -3   4   2     1185.03     1299.09     20.66 o 
  -2   4   2      253.93      258.55      5.35 o 
  -1   4   2     1592.94     1521.37     13.57 o 
   0   4   2    23724.60    22108.40    164.26 o 
   1   4   2     4264.71     4261.24     41.26 o 
   2   4   2      164.66      176.54      4.70 o 
   3   4   2       73.52       97.34      4.41 o 
   4   4   2      535.41      529.72     16.16 o 
   5   4   2       74.89       96.78      9.64 o 
   6   4   2       17.68       17.17      6.37 o 
  -6   5   2      341.60      345.39     13.86 o 
  -5   5   2      503.43      527.06     14.77 o 
  -4   5   2       13.75       16.17      4.75 o 
  -3   5   2      202.13      212.80      7.04 o 
  -2   5   2      255.48      252.45      5.44 o 
  -1   5   2       10.38       12.51      1.44 o 
   0   5   2    13703.06    13493.87     99.33 o 
   1   5   2        8.54        9.90      1.97 o 
   2   5   2      686.69      724.50     10.69 o 
   3   5   2       27.86       19.99      2.91 o 
   4   5   2       77.75       88.37      7.05 o 
   5   5   2       89.99       83.30      7.57 o 
   6   5   2       17.83       21.89      6.16 o 
  -6   6   2        3.19        6.27      8.95 o 
  -5   6   2      128.53      138.63      9.67 o 
  -4   6   2       21.64       22.18      5.06 o 
  -3   6   2      328.47      341.31      7.48 o 
  -2   6   2      403.82      395.74      6.72 o 
  -1   6   2     1195.72     1175.60     13.29 o 
   0   6   2      741.47      693.70      8.01 o 
   1   6   2      543.11      525.50      7.33 o 
   2   6   2      288.56      281.00      6.02 o 
   3   6   2        5.40        1.65      2.52 o 
   4   6   2       64.34       51.59      5.87 o 
   5   6   2       62.09       48.52      6.43 o 
   6   6   2      117.42      123.22     11.48 o 
  -6   7   2        7.01       -0.88     10.17 o 
  -5   7   2       60.47       71.54      8.74 o 
  -4   7   2      516.74      518.04     15.78 o 
  -3   7   2       19.56       28.82      3.24 o 
  -2   7   2       70.22       84.81      3.77 o 
  -1   7   2        1.46        5.96      2.12 o 
   0   7   2      338.16      316.82      5.66 o 
   1   7   2     3800.85     3797.27     31.49 o 
   2   7   2      418.03      436.27      7.63 o 
   3   7   2        7.98       10.19      2.88 o 
   4   7   2       80.31       78.29      6.53 o 
   5   7   2      213.05      198.36     10.66 o 
   6   7   2       15.62       27.23      7.45 o 
  -6   8   2       81.80       83.61     13.68 o 
  -5   8   2       33.34       21.85      6.01 o 
  -4   8   2     1004.52      994.78     20.70 o 
  -3   8   2       14.58       22.07      3.83 o 
  -2   8   2      248.22      265.08      5.44 o 
  -1   8   2       18.62       25.00      2.73 o 
   0   8   2      705.32      705.82     13.19 o 
   1   8   2      246.12      250.71      9.37 o 
   2   8   2     1137.41     1265.96     15.73 o 
   3   8   2       11.93       17.52      3.25 o 
   4   8   2        0.06       -1.45      3.73 o 
   5   8   2       51.22       48.90      6.43 o 
   6   8   2       17.48       17.01      7.09 o 
  -6   9   2        7.10        1.61      8.69 o 
  -5   9   2       13.84       20.68      9.28 o 
  -4   9   2      108.49      103.80      9.08 o 
  -3   9   2        0.27       -1.10      2.55 o 
  -2   9   2       29.61       23.17      2.13 o 
  -1   9   2     1408.43     1485.20     17.35 o 
   0   9   2     1993.68     2057.49     19.18 o 
   1   9   2     2055.45     2183.76     20.84 o 
   2   9   2       57.75       64.55      3.82 o 
   3   9   2        2.47       -1.42      2.77 o 
   4   9   2       56.03       61.54      7.45 o 
   5   9   2       27.59       44.42      7.84 o 
   6   9   2      330.47      333.27     17.11 o 
  -6  10   2       24.61       11.38     12.61 o 
  -5  10   2        6.44       12.96      9.08 o 
  -4  10   2      135.99      130.94      8.35 o 
  -3  10   2      155.62      145.89      7.23 o 
  -2  10   2       26.56       31.05      4.61 o 
  -1  10   2        4.40        5.38      2.63 o 
   0  10   2      415.80      412.62      7.10 o 
   1  10   2       62.52       59.32      3.38 o 
   2  10   2       71.62       74.84      4.12 o 
   3  10   2      145.42      147.51      6.15 o 
   4  10   2      178.05      175.53      8.88 o 
   5  10   2      261.77      258.02     14.57 o 
   6  10   2        0.28        3.07     14.23 o 
  -6  11   2       53.46       37.66     11.75 o 
  -5  11   2      139.49      129.01     15.22 o 
  -4  11   2       36.48       51.03      8.53 o 
  -3  11   2        4.70        1.72      2.54 o 
  -2  11   2      801.94      819.03     13.42 o 
  -1  11   2     1176.42     1241.96     16.51 o 
   0  11   2      159.90      165.90      5.13 o 
   1  11   2        1.20       -1.27      2.07 o 
   2  11   2      243.05      191.94      5.98 o 
   3  11   2       26.25       24.43      3.80 o 
   4  11   2        0.00       -3.44      4.22 o 
   5  11   2        1.73       -1.91      8.75 o 
   6  11   2       27.26       19.52     10.64 o 
  -6  12   2       15.32       19.26     10.93 o 
  -5  12   2      102.16      106.70     14.59 o 
  -4  12   2      707.21      671.73     21.17 o 
  -3  12   2       93.96       70.36      7.51 o 
  -2  12   2      591.41      595.42     11.64 o 
  -1  12   2       57.31       54.00      4.31 o 
   0  12   2        6.97        4.93      2.53 o 
   1  12   2       89.96      108.99      4.80 o 
   2  12   2       88.58       95.35      5.40 o 
   3  12   2       76.60       71.39      7.34 o 
   4  12   2       41.62       43.17      7.00 o 
   5  12   2        6.76        9.03      8.12 o 
   6  12   2       16.01       13.50     14.23 o 
  -6  13   2        7.04       25.34     11.62 o 
  -5  13   2      361.68      385.78     38.84 o 
  -4  13   2       12.34       12.40      7.40 o 
  -3  13   2        4.01        3.38      5.20 o 
  -2  13   2       63.98       79.51      5.64 o 
  -1  13   2      181.60      188.64      7.18 o 
   0  13   2      404.01      369.41      7.64 o 
   1  13   2     1650.66     1698.98     28.31 o 
   2  13   2       56.03       70.02      7.40 o 
   3  13   2      742.47      750.56     20.55 o 
   4  13   2      194.64      148.08     30.76 o 
   5  13   2       17.36       26.98     10.42 o 
  -5  14   2       13.78        9.78      9.03 o 
  -4  14   2      408.56      361.09     16.91 o 
  -3  14   2      688.30      650.64     17.36 o 
  -2  14   2      184.67      196.61     10.59 o 
  -1  14   2       28.50       33.21      4.47 o 
   0  14   2      233.84      264.72      7.20 o 
   1  14   2      293.49      307.68      8.70 o 
   2  14   2        1.21       -2.51      3.61 o 
   3  14   2        0.75       -6.02      4.10 o 
   4  14   2      108.79       98.56     13.31 o 
   5  14   2        1.26       -7.40      8.31 o 
  -5  15   2        1.56       -1.30      8.95 o 
  -4  15   2       58.04       40.62      9.27 o 
  -3  15   2       49.92       55.14      7.71 o 
  -2  15   2      584.57      588.27     16.45 o 
  -1  15   2        0.63        8.21      3.97 o 
   0  15   2        3.82        8.70      3.43 o 
   1  15   2      457.05      446.16     12.75 o 
   2  15   2      231.28      214.39      9.02 o 
   3  15   2       61.84       64.19      6.46 o 
   4  15   2      331.32      306.24     20.70 o 
   5  15   2        0.17        6.84     13.42 o 
  -5  16   2        0.53        7.78      9.87 o 
  -4  16   2       21.57        5.59      9.66 o 
  -3  16   2        1.53        5.13      5.93 o 
  -2  16   2       33.13       32.65     11.09 o 
  -1  16   2        5.23        3.21      5.48 o 
   0  16   2      224.69      242.28      9.02 o 
   1  16   2      322.17      308.69     20.42 o 
   2  16   2        3.82        0.86      4.26 o 
   3  16   2      264.64      237.26     12.63 o 
   4  16   2      164.79      158.77     16.15 o 
   5  16   2       80.90       94.53     14.59 o 
  -5  17   2       71.41       63.90     14.44 o 
  -4  17   2       11.11       -1.28      8.52 o 
  -3  17   2      297.37      254.43     13.55 o 
  -2  17   2        0.20       -2.19      5.56 o 
  -1  17   2      216.65      229.73     11.74 o 
   0  17   2      874.94      876.33     18.07 o 
   1  17   2       28.88       18.20      4.04 o 
   2  17   2        4.27        2.46      4.46 o 
   3  17   2      148.23      147.40     10.73 o 
   4  17   2      273.21      236.65     18.98 o 
   5  17   2       81.30       91.42     18.30 o 
  -5  18   2      532.98      654.97     30.21 o 
  -4  18   2       21.28       13.17     12.59 o 
  -3  18   2        7.69        8.04      6.98 o 
  -2  18   2        0.18       -4.19      5.77 o 
  -1  18   2       13.73       19.86      6.31 o 
   0  18   2       32.60       29.47     10.21 o 
   1  18   2      152.80      150.45     11.29 o 
   2  18   2       59.00       61.96      7.81 o 
   3  18   2      427.04      443.50     16.00 o 
   4  18   2       17.67       38.65     10.75 o 
   5  18   2        8.87        3.66     16.67 o 
  -4  19   2       18.92       25.23      9.42 o 
  -3  19   2       19.31        2.97      7.40 o 
  -2  19   2       13.80        6.48      6.55 o 
  -1  19   2      673.77      670.75     21.71 o 
   0  19   2       69.45       78.56     11.71 o 
   1  19   2        4.92       -1.09      3.61 o 
   2  19   2        0.16       -6.32      5.73 o 
   3  19   2      121.78      138.73     11.15 o 
   4  19   2      345.91      359.20     23.87 o 
  -4  20   2       38.14       35.08     10.95 o 
  -3  20   2       26.66        5.30     10.62 o 
  -2  20   2        9.02       15.69      8.44 o 
  -1  20   2       57.49       65.96     10.11 o 
   0  20   2       27.00       23.64      7.54 o 
   1  20   2      156.48      176.55     18.95 o 
   2  20   2      111.80      116.15     11.97 o 
   3  20   2      157.98      163.39     12.15 o 
   4  20   2        0.05       14.47     10.06 o 
  -4  21   2       51.87       67.52     21.96 o 
  -3  21   2       70.24       60.92      9.78 o 
  -2  21   2      103.25      124.78     16.50 o 
  -1  21   2      816.72      816.57     29.11 o 
   0  21   2      901.25      916.24     30.38 o 
   1  21   2      240.95      259.52     27.04 o 
   2  21   2       71.70       56.92     10.04 o 
   3  21   2       22.32        9.96      8.73 o 
   4  21   2        9.85       26.01     26.23 o 
  -3  22   2       19.08        3.74      8.86 o 
  -2  22   2      148.80      139.42     19.25 o 
  -1  22   2       26.59       27.18      9.08 o 
   0  22   2      170.78      145.54     18.99 o 
   1  22   2        1.79       11.42     12.61 o 
   2  22   2       93.12       82.41     16.24 o 
   3  22   2       73.84       85.04     21.48 o 
  -3  23   2        0.00      -13.32      8.88 o 
  -2  23   2        2.10       11.02      9.09 o 
  -1  23   2      136.67      150.59     14.20 o 
   0  23   2        6.14        8.87     13.08 o 
   1  23   2      245.19      209.38     31.72 o 
   2  23   2      114.60      120.12     19.24 o 
   3  23   2      788.87      866.14     29.89 o 
  -2  24   2       33.27       22.04     13.82 o 
  -1  24   2        2.19        7.12     13.52 o 
   0  24   2      219.85      213.34     23.42 o 
   1  24   2      103.59       89.69     18.12 o 
   2  24   2      136.44      131.90     21.13 o 
  -2  25   2      126.84       95.95     20.31 o 
  -1  25   2        0.45      -22.26     14.84 o 
   0  25   2       38.31       27.54     15.73 o 
   1  25   2       60.50       23.32     15.91 o 
   2  25   2        6.78      -19.17     13.26 o 
   0  26   2       65.75       32.05     17.97 o 
  -6   1   3      236.95      218.13     12.31 o 
  -5   1   3      437.72      438.07     13.97 o 
  -4   1   3       46.38       49.88      5.77 o 
  -3   1   3      414.23      460.85      7.76 o 
  -2   1   3      782.12      783.64      9.54 o 
  -1   1   3       76.12       67.26      2.65 o 
   0   1   3     1560.64     1495.43     12.70 o 
   1   1   3      538.30      472.26      6.25 o 
   2   1   3      889.45      892.07      9.98 o 
   3   1   3      659.75      643.35     12.95 o 
   4   1   3       88.99       92.11     11.68 o 
   5   1   3      254.81      262.27     12.09 o 
   6   1   3       52.62       55.54      8.10 o 
  -6   2   3      700.01      720.05     19.04 o 
  -5   2   3      555.74      557.72     15.47 o 
  -4   2   3      193.87      185.44     12.56 o 
  -3   2   3        0.00        1.81      2.12 o 
  -2   2   3       56.15       61.52      3.03 o 
  -1   2   3     3770.59     3481.44     30.59 o 
   0   2   3      127.14      104.67      2.74 o 
   1   2   3     2326.04     2165.50     20.28 o 
   2   2   3      346.58      351.48      6.35 o 
   3   2   3      258.31      319.05      9.25 o 
   4   2   3      182.50      174.98      9.07 o 
   5   2   3       28.75       24.73      5.78 o 
   6   2   3      121.91      145.65     12.26 o 
  -6   3   3       97.06      107.09      9.45 o 
  -5   3   3      111.29      117.00      8.71 o 
  -4   3   3      103.80       95.71      7.21 o 
  -3   3   3        0.52       -2.49      2.10 o 
  -2   3   3     1677.13     1738.73     18.61 o 
  -1   3   3     4549.57     4514.44     35.11 o 
   0   3   3        9.03        9.44      1.36 o 
   1   3   3    41827.30    39180.83    633.40 o 
   2   3   3      364.53      394.44      6.53 o 
   3   3   3     1479.60     1541.48     17.37 o 
   4   3   3      445.89      432.90     14.30 o 
   5   3   3        0.30        5.64      6.60 o 
   6   3   3       67.70       58.50      7.65 o 
  -6   4   3       67.06       80.68      8.51 o 
  -5   4   3     1164.75     1190.49     36.80 o 
  -4   4   3      212.00      189.66      9.24 o 
  -3   4   3      993.40      965.42     13.60 o 
  -2   4   3      133.19      121.33      4.48 o 
  -1   4   3    12092.90    11676.80     87.25 o 
   0   4   3     1575.15     1539.18     13.76 o 
   1   4   3      754.79      733.36     12.56 o 
   2   4   3       85.57      100.00      5.86 o 
   3   4   3      344.92      416.65      7.40 o 
   4   4   3      713.62      670.95     15.11 o 
   5   4   3      155.12      144.16      9.24 o 
   6   4   3       31.10       28.83      6.46 o 
  -6   5   3       11.53       15.64      6.17 o 
  -5   5   3      144.46      139.49      9.16 o 
  -4   5   3        0.41       -3.60      3.57 o 
  -3   5   3     3495.66     3427.59     30.99 o 
  -2   5   3      603.62      649.86      8.83 o 
  -1   5   3      820.81      813.99     10.12 o 
   0   5   3      798.49      796.62      8.68 o 
   1   5   3     5395.16     5452.50     48.42 o 
   2   5   3      319.33      326.65      6.46 o 
   3   5   3     1040.25     1086.35     14.22 o 
   4   5   3       31.51       45.11      5.64 o 
   5   5   3      843.63      764.80     17.82 o 
   6   5   3       24.30       32.90      6.43 o 
  -6   6   3       52.95       49.91     11.62 o 
  -5   6   3       74.21       65.93      8.53 o 
  -4   6   3      151.91      146.85      8.29 o 
  -3   6   3       11.28       12.35      2.92 o 
  -2   6   3       28.86       40.48      3.41 o 
  -1   6   3      528.22      556.22      7.86 o 
   0   6   3        0.02       -0.28      1.47 o 
   1   6   3        7.01        7.25      1.55 o 
   2   6   3       65.92       66.16      4.09 o 
   3   6   3      975.57      971.79     12.96 o 
   4   6   3      125.28      129.14      8.11 o 
   5   6   3        6.10       13.94      4.89 o 
   6   6   3        1.38        5.54      5.25 o 
  -6   7   3       67.76       68.51     17.89 o 
  -5   7   3        4.09        0.77      7.37 o 
  -4   7   3      169.44      158.03     14.05 o 
  -3   7   3      170.39      162.07      7.69 o 
  -2   7   3      324.05      350.68      6.32 o 
  -1   7   3      624.01      645.42     10.82 o 
   0   7   3     1202.26     1230.76     12.52 o 
   1   7   3     3143.40     3166.59     29.47 o 
   2   7   3        1.68        0.85      2.17 o 
   3   7   3       76.00       92.76      5.52 o 
   4   7   3      488.98      479.51     15.38 o 
   5   7   3       86.58       86.71      7.69 o 
   6   7   3       19.78       16.14      6.74 o 
  -6   8   3      180.37      215.60     19.50 o 
  -5   8   3      172.13      141.29     15.37 o 
  -4   8   3       82.35       93.14      6.12 o 
  -3   8   3      148.57      142.22      5.46 o 
  -2   8   3      361.93      409.49      9.40 o 
  -1   8   3       16.95       17.60      2.20 o 
   0   8   3     1215.10     1219.97     12.79 o 
   1   8   3     1221.38     1288.55     15.94 o 
   2   8   3     1933.03     2028.20     22.20 o 
   3   8   3      187.69      195.66      6.46 o 
   4   8   3       48.39       32.24      4.66 o 
   5   8   3        2.23        1.18      4.47 o 
   6   8   3       29.83       30.40      7.76 o 
  -6   9   3       28.23       48.89     12.21 o 
  -5   9   3       57.33       71.64     12.32 o 
  -4   9   3       70.34       85.48      7.13 o 
  -3   9   3      124.38      121.88      5.08 o 
  -2   9   3       62.29       56.54      4.24 o 
  -1   9   3      809.79      887.59     12.97 o 
   0   9   3      282.94      275.60      6.76 o 
   1   9   3     1046.74     1066.20     12.70 o 
   2   9   3      175.47      186.57      5.74 o 
   3   9   3       24.33       38.22      3.93 o 
   4   9   3       81.22       82.25      6.72 o 
   5   9   3       23.35       15.38      6.33 o 
   6   9   3       61.69       60.40      9.12 o 
  -6  10   3        4.75        1.54      9.96 o 
  -5  10   3      103.00      114.48     14.35 o 
  -4  10   3      307.93      301.11     14.93 o 
  -3  10   3       10.17       21.41      5.83 o 
  -2  10   3      400.92      427.64      8.87 o 
  -1  10   3       54.78       51.99      3.83 o 
   0  10   3       32.30       40.01      2.95 o 
   1  10   3     1025.20     1143.23     13.64 o 
   2  10   3       32.20       40.95      4.33 o 
   3  10   3      188.64      173.72      6.64 o 
   4  10   3        1.62       -2.25      3.51 o 
   5  10   3       31.51       29.65      6.97 o 
   6  10   3       53.67       60.28      9.43 o 
  -6  11   3      107.00      121.49     17.08 o 
  -5  11   3        2.46        1.13     16.06 o 
  -4  11   3       42.84       44.42      8.29 o 
  -3  11   3      469.63      412.08     21.54 o 
  -2  11   3      609.13      595.86     11.03 o 
  -1  11   3     1068.85     1239.28     17.27 o 
   0  11   3        1.46        0.66      2.17 o 
   1  11   3      319.73      395.20      7.74 o 
   2  11   3      475.05      542.71      9.70 o 
   3  11   3        0.15        0.23      3.16 o 
   4  11   3      104.75       95.46      8.91 o 
   5  11   3       55.27       60.80      8.61 o 
   6  11   3      239.68      237.38     20.70 o 
  -6  12   3       63.79       75.14     14.42 o 
  -5  12   3        3.19       19.24      9.67 o 
  -4  12   3       35.47       30.78      8.23 o 
  -3  12   3      403.33      415.40     14.91 o 
  -2  12   3      117.14      105.67      6.39 o 
  -1  12   3       29.19       50.32      4.20 o 
   0  12   3      123.16      130.30      4.92 o 
   1  12   3        5.39       16.03      2.86 o 
   2  12   3       15.21       14.19      4.07 o 
   3  12   3       34.26       37.45      5.28 o 
   4  12   3       12.11       18.70      6.25 o 
   5  12   3       38.15       17.48      6.99 o 
   6  12   3       15.69        3.48      9.15 o 
  -6  13   3       22.37       46.39     12.89 o 
  -5  13   3        1.36        3.03      8.87 o 
  -4  13   3       67.10       51.51     13.74 o 
  -3  13   3       69.06       79.19      8.17 o 
  -2  13   3      107.88       96.73      7.98 o 
  -1  13   3     1710.95     1869.87     22.75 o 
   0  13   3      269.17      276.86      6.81 o 
   1  13   3       92.19       82.36      4.58 o 
   2  13   3      135.04      132.85      5.85 o 
   3  13   3       25.32       35.90      5.83 o 
   4  13   3       13.20       17.40      6.29 o 
   5  13   3      169.67      146.34     16.44 o 
  -5  14   3       13.75        3.10      8.62 o 
  -4  14   3        8.52       -2.15      8.89 o 
  -3  14   3       19.80       33.65      6.83 o 
  -2  14   3      285.04      284.73     12.09 o 
  -1  14   3      125.22      116.77      6.19 o 
   0  14   3       62.47       61.86      4.21 o 
   1  14   3        6.17        5.54      2.39 o 
   2  14   3        4.80        5.35      4.18 o 
   3  14   3      146.95      145.05      8.23 o 
   4  14   3       38.42       55.09      8.11 o 
   5  14   3       77.73       56.50     14.44 o 
  -5  15   3       30.54       17.13     12.00 o 
  -4  15   3        3.42       -0.54      7.59 o 
  -3  15   3        8.54        8.74      6.57 o 
  -2  15   3      130.71      148.16     12.33 o 
  -1  15   3      771.99      825.47     18.01 o 
   0  15   3      569.32      581.98     12.13 o 
   1  15   3      135.07      140.32     13.30 o 
   2  15   3       97.82      103.80      7.09 o 
   3  15   3       29.53       21.80      5.07 o 
   4  15   3      688.19      716.62     34.97 o 
   5  15   3       25.03       36.13     11.20 o 
  -5  16   3        7.32       25.82     10.90 o 
  -4  16   3       33.76       32.55      9.20 o 
  -3  16   3       22.54       18.94      6.68 o 
  -2  16   3       90.84       78.76      8.30 o 
  -1  16   3      374.50      375.82     13.45 o 
   0  16   3      209.51      218.21      8.66 o 
   1  16   3       77.39       68.29      5.74 o 
   2  16   3        0.02       -4.26      3.56 o 
   3  16   3        6.79       -5.23      3.49 o 
   4  16   3      140.60      142.71     15.38 o 
   5  16   3       21.65        8.80      9.48 o 
  -5  17   3      241.42      296.49     26.03 o 
  -4  17   3        2.33        1.66      8.26 o 
  -3  17   3       72.96       79.04      9.10 o 
  -2  17   3     2077.97     1941.41     33.99 o 
  -1  17   3       19.26       27.04      8.57 o 
   0  17   3      883.33      938.33     16.44 o 
   1  17   3      122.01      133.74      7.61 o 
   2  17   3        0.40       -4.19      2.96 o 
   3  17   3      277.36      290.68     14.03 o 
   4  17   3      100.10      101.15     17.28 o 
   5  17   3        3.33        6.60      9.73 o 
  -5  18   3      246.37      279.05     33.14 o 
  -4  18   3       19.62       29.29     10.10 o 
  -3  18   3        1.31       -2.44      6.63 o 
  -2  18   3       28.08       44.45      7.70 o 
  -1  18   3     2614.64     2604.60     62.81 o 
   0  18   3     1015.00      977.11     24.65 o 
   1  18   3      517.27      511.82     14.63 o 
   2  18   3      138.31      120.22      7.87 o 
   3  18   3        0.91       -5.58      6.04 o 
   4  18   3      129.07      141.99     15.69 o 
  -4  19   3       21.80       45.18     12.51 o 
  -3  19   3       33.04       33.48     11.25 o 
  -2  19   3      197.55      190.68     12.40 o 
  -1  19   3     1211.48     1196.50     29.11 o 
   0  19   3      144.52      141.49     11.93 o 
   1  19   3       55.92       48.56      6.73 o 
   2  19   3        4.63       -0.29      7.35 o 
   3  19   3      581.52      585.87     18.60 o 
   4  19   3        3.09       11.43      9.48 o 
  -4  20   3       62.21       76.89     14.58 o 
  -3  20   3       57.37       41.43     12.84 o 
  -2  20   3       99.01       86.15      9.68 o 
  -1  20   3        0.07        2.08      7.09 o 
   0  20   3      265.40      261.20     15.79 o 
   1  20   3      226.29      232.47     29.08 o 
   2  20   3       30.46       40.04      9.32 o 
   3  20   3       11.68       21.05      8.13 o 
   4  20   3      502.39      558.41     26.17 o 
  -4  21   3       89.90       83.63     18.34 o 
  -3  21   3       22.90       33.32      8.85 o 
  -2  21   3       82.01       91.73     11.96 o 
  -1  21   3      177.07      203.19     15.40 o 
   0  21   3       63.82       73.97     13.14 o 
   1  21   3       42.92       44.83     13.26 o 
   2  21   3      395.15      424.19     25.42 o 
   3  21   3       15.94        7.12      8.45 o 
   4  21   3        7.88       16.68     10.53 o 
  -3  22   3       24.00       22.05     10.03 o 
  -2  22   3       67.13       85.49     12.03 o 
  -1  22   3       34.59       28.58     10.13 o 
   0  22   3      490.70      488.74     20.21 o 
   1  22   3       57.94       73.96     15.65 o 
   2  22   3       75.13       61.11     15.62 o 
   3  22   3        9.87       -3.79     11.63 o 
  -3  23   3        2.00       -6.56      8.88 o 
  -2  23   3       33.74       42.46     14.15 o 
  -1  23   3       79.73       88.44     12.21 o 
   0  23   3      259.74      277.28     27.65 o 
   1  23   3      199.72      168.04     20.38 o 
   2  23   3       27.61      -11.33     30.50 o 
   3  23   3      203.05      179.33     23.53 o 
  -2  24   3       22.97       24.52     11.38 o 
  -1  24   3       14.00        8.33     13.83 o 
   0  24   3      348.34      338.18     27.85 o 
   1  24   3       11.73      -12.58     12.60 o 
   2  24   3       61.05       43.13     20.54 o 
  -2  25   3       36.36       38.44     12.70 o 
  -1  25   3      228.95      218.42     24.65 o 
   0  25   3       66.53       57.19     25.82 o 
   1  25   3       18.70       -4.08     14.45 o 
   0  26   3       37.27       50.42     17.96 o 
  -6   0   4      450.07      449.96     21.51 o 
  -5   0   4        7.98       14.54      7.93 o 
  -4   0   4      995.47     1002.75     26.41 o 
  -3   0   4     2965.20     3182.73     40.88 o 
  -2   0   4     3893.68     3984.61     46.84 o 
  -1   0   4     1758.58     1770.01     22.51 o 
   0   0   4     3178.96     2957.41     33.64 o 
   1   0   4     3681.10     3529.92     48.59 o 
   2   0   4       10.77        5.71      2.47 o 
   3   0   4        0.05        1.48      2.15 o 
   4   0   4     1322.30     1413.49     32.78 o 
   5   0   4        1.22       -4.80      6.54 o 
   6   0   4        0.48        8.79      8.04 o 
  -6   1   4        6.63        5.13      5.79 o 
  -5   1   4     2403.85     2398.20     34.39 o 
  -4   1   4        1.72        1.01      4.17 o 
  -3   1   4     1136.12     1199.66     14.18 o 
  -2   1   4      569.30      571.08      8.16 o 
  -1   1   4       41.30       32.97      2.26 o 
   0   1   4     1625.24     1609.46     15.62 o 
   1   1   4      514.60      501.95      9.55 o 
   2   1   4      105.47      105.34      4.02 o 
   3   1   4       23.73       20.10      2.50 o 
   4   1   4       14.26       12.47      5.81 o 
   5   1   4        0.14       -3.96      4.33 o 
   6   1   4       68.24       77.62     16.21 o 
  -6   2   4       74.16       82.23      8.77 o 
  -5   2   4      190.23      198.74     10.74 o 
  -4   2   4      209.14      197.66      9.40 o 
  -3   2   4      753.67      836.16     11.45 o 
  -2   2   4     3401.62     3448.28     29.39 o 
  -1   2   4     1687.22     1672.83     16.88 o 
   0   2   4      646.14      656.47      7.41 o 
   1   2   4     1578.96     1594.93     18.09 o 
   2   2   4     4301.20     4535.26     40.01 o 
   3   2   4      425.01      425.19      8.68 o 
   4   2   4       54.98       61.95      6.75 o 
   5   2   4      124.40      132.59     10.87 o 
   6   2   4       56.82       56.71      8.96 o 
  -6   3   4      204.33      241.28     12.94 o 
  -5   3   4      797.33      785.27     18.31 o 
  -4   3   4      140.91      132.45      8.10 o 
  -3   3   4      403.01      411.14      7.95 o 
  -2   3   4        2.44        0.94      1.57 o 
  -1   3   4     1550.15     1516.03     14.03 o 
   0   3   4     2080.24     1941.90     16.90 o 
   1   3   4       79.58       62.72      3.18 o 
   2   3   4     3233.70     3478.24     29.85 o 
   3   3   4      674.74      772.98     10.40 o 
   4   3   4        8.43       14.30      6.05 o 
   5   3   4       23.37       24.55      5.62 o 
   6   3   4        0.10       -1.18      4.99 o 
  -6   4   4        0.89        3.26      5.58 o 
  -5   4   4       39.85       42.85      6.42 o 
  -4   4   4      216.85      201.65      9.61 o 
  -3   4   4       20.45       22.65      3.34 o 
  -2   4   4      141.13      148.84      4.58 o 
  -1   4   4     3403.05     3466.28     28.05 o 
   0   4   4      917.42      871.17     10.62 o 
   1   4   4     2676.37     2835.81     24.34 o 
   2   4   4      528.48      563.67      8.41 o 
   3   4   4       32.89       34.37      3.12 o 
   4   4   4     1289.29     1332.94     22.16 o 
   5   4   4       87.98       78.43      7.49 o 
   6   4   4      349.43      359.83     14.62 o 
  -6   5   4      173.34      175.86     17.43 o 
  -5   5   4        2.59        8.34      6.46 o 
  -4   5   4      466.36      464.84     12.32 o 
  -3   5   4        8.42        9.34      2.78 o 
  -2   5   4      780.51      813.72     10.21 o 
  -1   5   4       16.78        8.19      1.93 o 
   0   5   4    10228.34    10147.98     75.70 o 
   1   5   4     1550.57     1541.20     15.32 o 
   2   5   4      100.00      104.00      4.29 o 
   3   5   4       46.14       39.64      3.48 o 
   4   5   4      122.70      109.69      7.63 o 
   5   5   4      221.99      212.46     10.94 o 
   6   5   4        0.68        5.19      5.24 o 
  -6   6   4       15.15       23.09     10.57 o 
  -5   6   4      139.15      145.28     11.57 o 
  -4   6   4      208.67      225.36     12.37 o 
  -3   6   4      225.54      226.99      6.55 o 
  -2   6   4      177.10      206.53      5.10 o 
  -1   6   4     3086.90     3154.99     29.85 o 
   0   6   4      998.44     1020.72     10.88 o 
   1   6   4     3452.44     3575.13     30.27 o 
   2   6   4     1486.66     1600.99     18.63 o 
   3   6   4     1055.17     1071.64     13.98 o 
   4   6   4        4.16        6.59      4.14 o 
   5   6   4      553.84      499.99     19.55 o 
   6   6   4        9.69       17.57      5.76 o 
  -6   7   4        4.93        6.28      9.37 o 
  -5   7   4      250.66      244.13     19.11 o 
  -4   7   4      310.15      306.01      9.68 o 
  -3   7   4      526.16      504.58     10.72 o 
  -2   7   4      978.90      919.62     12.15 o 
  -1   7   4      861.86      885.04     11.25 o 
   0   7   4       76.53       78.18      3.19 o 
   1   7   4     4671.90     4896.06     44.40 o 
   2   7   4       80.62       73.66      4.39 o 
   3   7   4      113.49      118.86      5.64 o 
   4   7   4      517.78      482.21     13.05 o 
   5   7   4        0.27       -0.55      5.52 o 
   6   7   4       83.45       85.04      8.42 o 
  -6   8   4       10.45       16.92     10.06 o 
  -5   8   4       60.21       64.34     11.75 o 
  -4   8   4       10.78        9.64      5.58 o 
  -3   8   4       61.47       69.22      4.26 o 
  -2   8   4       32.90       29.40      3.32 o 
  -1   8   4      120.03      121.37      6.40 o 
   0   8   4      531.63      648.77      8.52 o 
   1   8   4     1177.57     1304.32     16.25 o 
   2   8   4       56.18       48.51      3.75 o 
   3   8   4       73.15       83.30      5.62 o 
   4   8   4      271.11      259.25     10.25 o 
   5   8   4      189.88      189.35     10.56 o 
   6   8   4        5.52       -6.74      5.77 o 
  -6   9   4        3.38       -4.91      8.40 o 
  -5   9   4      478.47      513.44     24.26 o 
  -4   9   4      200.44      214.81     13.10 o 
  -3   9   4       10.70       11.68      3.17 o 
  -2   9   4      551.05      524.86      7.28 o 
  -1   9   4      367.67      398.22     10.33 o 
   0   9   4     1106.56     1235.37     13.45 o 
   1   9   4       94.48       93.92      4.53 o 
   2   9   4        3.45       -0.95      2.46 o 
   3   9   4       69.91       75.53      4.89 o 
   4   9   4       24.43       10.42      3.17 o 
   5   9   4      107.95      123.09      9.73 o 
   6   9   4       37.04       47.90     15.03 o 
  -6  10   4       77.77       87.73     14.82 o 
  -5  10   4      454.39      429.45     22.46 o 
  -4  10   4       72.84       75.32      9.26 o 
  -3  10   4      267.90      242.06     24.95 o 
  -2  10   4       95.59      115.00      4.81 o 
  -1  10   4       29.91       27.71      3.54 o 
   0  10   4       28.29       29.10      2.64 o 
   1  10   4     1416.36     1436.90     17.91 o 
   2  10   4       22.95       50.84      6.03 o 
   3  10   4       10.31       10.25      3.40 o 
   4  10   4       15.13       20.26      4.89 o 
   5  10   4       14.04       12.75      6.43 o 
   6  10   4      134.48      140.85     12.60 o 
  -6  11   4      138.43      168.04     18.95 o 
  -5  11   4        9.47        5.96      8.89 o 
  -4  11   4      589.82      583.09     19.68 o 
  -3  11   4       13.13       13.00      5.29 o 
  -2  11   4      100.52       93.22      5.24 o 
  -1  11   4      560.12      590.67     10.59 o 
   0  11   4      582.85      558.18      9.13 o 
   1  11   4        0.57        0.71      2.26 o 
   2  11   4        0.19       -1.08      2.73 o 
   3  11   4       15.53       13.85      3.76 o 
   4  11   4      101.00       99.35      9.24 o 
   5  11   4       26.67       29.01      7.30 o 
   6  11   4        0.28        7.57     13.22 o 
  -6  12   4       25.22       31.43     15.86 o 
  -5  12   4        2.70       -7.62     19.32 o 
  -4  12   4       61.02       52.31     11.92 o 
  -3  12   4       14.59       18.50      7.98 o 
  -2  12   4      145.98      156.07      9.21 o 
  -1  12   4     1044.38     1110.95     15.31 o 
   0  12   4      276.81      320.86      7.49 o 
   1  12   4     1133.69     1159.22     16.33 o 
   2  12   4      190.76      207.15      8.30 o 
   3  12   4        2.90        3.72      3.31 o 
   4  12   4       11.68        1.19      5.35 o 
   5  12   4      238.76      233.07     14.47 o 
  -6  13   4        5.67        3.33     10.15 o 
  -5  13   4        3.68       -1.91      8.87 o 
  -4  13   4      115.09      140.50     17.97 o 
  -3  13   4       10.32        9.11      5.61 o 
  -2  13   4        9.74        3.77      5.63 o 
  -1  13   4       85.27       85.86      4.97 o 
   0  13   4     1514.30     1562.48     17.52 o 
   1  13   4       99.83       80.59      6.92 o 
   2  13   4       38.38       41.87      4.26 o 
   3  13   4      419.46      407.63     12.58 o 
   4  13   4        8.18        0.34      7.01 o 
   5  13   4      100.99      123.74     11.41 o 
  -5  14   4        1.47       26.88     10.65 o 
  -4  14   4       34.35       31.82      8.97 o 
  -3  14   4       10.56       16.16      5.90 o 
  -2  14   4        1.65        0.29      5.47 o 
  -1  14   4      472.01      444.08     17.14 o 
   0  14   4       22.37       23.81      3.36 o 
   1  14   4        7.09        6.40      3.14 o 
   2  14   4      295.06      290.75     11.87 o 
   3  14   4        4.89        5.74      4.77 o 
   4  14   4      315.24      307.84     20.80 o 
   5  14   4       74.63       71.39     12.64 o 
  -5  15   4       33.06       41.56     14.84 o 
  -4  15   4      269.42      289.46     19.73 o 
  -3  15   4      115.42      111.22      9.65 o 
  -2  15   4      278.55      262.22     12.66 o 
  -1  15   4      713.06      651.39     16.81 o 
   0  15   4        8.15       10.84      3.82 o 
   1  15   4      662.00      645.42     11.40 o 
   2  15   4       77.96       73.12      6.40 o 
   3  15   4      319.62      308.76     10.86 o 
   4  15   4      187.90      182.09     12.79 o 
   5  15   4        4.47        4.59      8.69 o 
  -5  16   4      335.05      327.07     24.42 o 
  -4  16   4       58.09       37.78      9.80 o 
  -3  16   4       60.74       67.02      8.73 o 
  -2  16   4     1093.70     1064.43     22.41 o 
  -1  16   4      487.75      458.74     14.62 o 
   0  16   4       38.60       42.01      6.30 o 
   1  16   4        9.55        6.98      4.16 o 
   2  16   4       83.63       85.87      6.76 o 
   3  16   4      406.22      410.44     12.71 o 
   4  16   4        2.05        9.93      8.57 o 
   5  16   4       21.04       28.03     10.45 o 
  -5  17   4       26.06       53.47     15.05 o 
  -4  17   4       11.82        8.73      8.92 o 
  -3  17   4       20.80       21.99      7.21 o 
  -2  17   4       23.62       18.46      8.10 o 
  -1  17   4       60.12       69.28      7.94 o 
   0  17   4        0.52       -0.42      9.74 o 
   1  17   4      967.00      948.64     19.50 o 
   2  17   4       56.20       67.32      6.50 o 
   3  17   4      103.78      123.00      8.51 o 
   4  17   4       12.10       21.39      9.84 o 
   5  17   4      101.61      102.00     15.21 o 
  -5  18   4      425.54      519.76     29.89 o 
  -4  18   4       19.72       18.64      9.79 o 
  -3  18   4       29.16       29.96      7.72 o 
  -2  18   4        6.71       11.05      6.29 o 
  -1  18   4       54.97       48.46      7.42 o 
   0  18   4       76.42       53.97     10.28 o 
   1  18   4        0.77        5.84      5.06 o 
   2  18   4       41.17       46.30      7.07 o 
   3  18   4       74.05       84.01      9.28 o 
   4  18   4      152.70      168.57     16.81 o 
  -4  19   4       10.85        5.77      9.27 o 
  -3  19   4       80.06       72.50      9.71 o 
  -2  19   4      188.91      206.70     12.68 o 
  -1  19   4        2.46       -3.09      5.79 o 
   0  19   4      125.93      135.35     12.20 o 
   1  19   4      393.37      420.29     17.54 o 
   2  19   4      258.32      236.59     12.23 o 
   3  19   4      138.76      149.37     17.08 o 
   4  19   4       75.57       52.83     12.08 o 
  -4  20   4       49.16       65.17     12.13 o 
  -3  20   4       51.46       43.27      8.96 o 
  -2  20   4       47.98       47.77      8.84 o 
  -1  20   4       90.48       88.74     11.14 o 
   0  20   4      103.13       97.75     11.12 o 
   1  20   4       61.17       59.38      9.48 o 
   2  20   4        8.00        0.39      7.13 o 
   3  20   4        7.25       -1.98      7.82 o 
   4  20   4       65.48       82.62     14.05 o 
  -4  21   4        3.37        6.04      9.98 o 
  -3  21   4       73.77       98.20     11.42 o 
  -2  21   4       69.36       62.90     23.59 o 
  -1  21   4       19.86       23.20      8.87 o 
   0  21   4       19.57       16.39      8.23 o 
   1  21   4        4.83       -1.06      7.41 o 
   2  21   4      105.91      104.67     17.07 o 
   3  21   4      102.99       93.03     15.70 o 
  -3  22   4      218.53      219.57     15.16 o 
  -2  22   4       10.37       17.81      9.07 o 
  -1  22   4      306.10      308.46     18.76 o 
   0  22   4        0.13        0.82      7.57 o 
   1  22   4      722.90      743.83     33.92 o 
   2  22   4       42.68       25.93     14.05 o 
   3  22   4       16.18        7.78     14.56 o 
  -3  23   4        2.25       -6.19      9.30 o 
  -2  23   4       41.14       20.51      9.86 o 
  -1  23   4        0.59       -1.87      8.17 o 
   0  23   4       57.22       49.70     17.08 o 
   1  23   4        0.06        9.97     12.89 o 
   2  23   4        2.06      -16.89     12.30 o 
   3  23   4       60.30       32.76     16.20 o 
  -2  24   4      294.31      327.00     21.35 o 
  -1  24   4       54.49       41.76     10.95 o 
   0  24   4       15.44      -16.46     12.99 o 
   1  24   4       11.54        3.12     26.84 o 
   2  24   4        7.36        2.25     15.21 o 
  -1  25   4      556.99      537.60     34.33 o 
   0  25   4        0.26       -5.49     19.72 o 
   1  25   4       41.64       28.95     16.00 o 
  -6   1   5        4.20        3.81      5.79 o 
  -5   1   5      383.09      395.49     13.27 o 
  -4   1   5        0.43       -3.08      3.99 o 
  -3   1   5      861.28      865.92     13.57 o 
  -2   1   5        1.56        0.54      1.90 o 
  -1   1   5      119.12      114.48      3.65 o 
   0   1   5     1021.32      941.28      9.96 o 
   1   1   5     2010.21     1983.77     18.11 o 
   2   1   5        0.00        7.59      1.98 o 
   3   1   5     1032.37     1115.56     14.16 o 
   4   1   5       46.15       47.32      5.93 o 
   5   1   5        3.12        2.32      5.60 o 
   6   1   5        0.72       -4.17      5.81 o 
  -6   2   5        4.70        6.70      5.71 o 
  -5   2   5      105.90      109.51      8.45 o 
  -4   2   5      294.72      322.59     14.88 o 
  -3   2   5       33.02       36.76      3.32 o 
  -2   2   5        8.47       12.83      2.20 o 
  -1   2   5      406.93      386.90      5.98 o 
   0   2   5        0.13       -2.10      1.40 o 
   1   2   5      163.12      164.80      4.78 o 
   2   2   5     4307.28     4633.41     38.45 o 
   3   2   5       16.31       22.63      2.67 o 
   4   2   5        0.06       -7.66      5.11 o 
   5   2   5       67.06       64.86      7.06 o 
   6   2   5      151.68      191.11     16.01 o 
  -6   3   5      565.69      591.77     25.12 o 
  -5   3   5      181.21      180.52     10.31 o 
  -4   3   5      864.43      876.55     14.91 o 
  -3   3   5      165.32      200.93      6.19 o 
  -2   3   5      902.71      942.59     12.67 o 
  -1   3   5     2200.46     2137.52     21.04 o 
   0   3   5      335.24      288.85      5.52 o 
   1   3   5       33.37       35.51      2.49 o 
   2   3   5     1561.94     1479.22     15.67 o 
   3   3   5        4.54        1.28      2.35 o 
   4   3   5       50.71       53.54      6.17 o 
   5   3   5        0.08       -4.33      4.34 o 
   6   3   5      465.51      469.64     19.71 o 
  -6   4   5       84.09       75.35     10.47 o 
  -5   4   5      115.15      127.60      9.22 o 
  -4   4   5      630.68      649.69     12.91 o 
  -3   4   5      990.00     1058.60     15.04 o 
  -2   4   5     1003.78      998.98     11.83 o 
  -1   4   5     9813.07     9833.34     88.97 o 
   0   4   5     1097.99     1034.50     10.92 o 
   1   4   5        0.74        2.05      2.49 o 
   2   4   5     4013.40     4049.71     34.68 o 
   3   4   5      276.25      292.33      7.86 o 
   4   4   5      330.48      310.54     10.85 o 
   5   4   5        6.92       14.54      5.72 o 
   6   4   5       20.06       16.97      5.87 o 
  -6   5   5      197.14      225.31     19.11 o 
  -5   5   5       26.75       34.11      6.15 o 
  -4   5   5      690.25      701.34     16.71 o 
  -3   5   5      381.79      434.05      8.64 o 
  -2   5   5      529.86      575.72      8.51 o 
  -1   5   5     1094.94     1035.02     12.88 o 
   0   5   5      762.85      755.49     10.44 o 
   1   5   5      189.63      177.27      4.83 o 
   2   5   5     4618.17     4752.01     43.44 o 
   3   5   5      266.57      293.36      8.05 o 
   4   5   5      327.74      318.21     11.00 o 
   5   5   5       11.70        1.46      4.45 o 
   6   5   5       10.42       18.55      6.10 o 
  -6   6   5      110.01      154.63     17.25 o 
  -5   6   5      425.98      356.91     56.87 o 
  -4   6   5      934.97      903.40     15.45 o 
  -3   6   5       41.13       44.04      4.43 o 
  -2   6   5      586.32      591.51      8.48 o 
  -1   6   5      106.43       87.04      3.89 o 
   0   6   5      145.59      157.98      4.04 o 
   1   6   5      149.15      140.25      4.50 o 
   2   6   5     1131.61     1137.31     15.11 o 
   3   6   5     1017.06     1025.02     13.81 o 
   4   6   5       45.66       39.01      6.40 o 
   5   6   5        6.07        4.03      4.63 o 
   6   6   5        1.71        6.23      5.37 o 
  -6   7   5        6.54        4.72     10.17 o 
  -5   7   5        5.71       15.13      8.69 o 
  -4   7   5      235.35      247.04      8.93 o 
  -3   7   5       35.35       33.44      3.63 o 
  -2   7   5       67.83       64.52      3.85 o 
  -1   7   5      578.55      593.81      9.24 o 
   0   7   5      242.58      282.54      7.11 o 
   1   7   5     3117.01     3249.38     28.65 o 
   2   7   5     1387.36     1407.20     17.47 o 
   3   7   5      150.85      122.20      5.59 o 
   4   7   5      245.76      243.18     14.97 o 
   5   7   5      155.68      151.71      9.74 o 
   6   7   5        0.55       -0.55      5.12 o 
  -6   8   5        0.53        1.18     10.37 o 
  -5   8   5        0.52        3.32      9.35 o 
  -4   8   5      566.05      576.00     18.38 o 
  -3   8   5      304.98      320.66      8.64 o 
  -2   8   5      814.62      802.16      9.78 o 
  -1   8   5      286.46      326.67      6.65 o 
   0   8   5      489.31      499.88      7.55 o 
   1   8   5      426.97      426.22     15.12 o 
   2   8   5      122.84      114.72      5.46 o 
   3   8   5       47.88       51.58      4.37 o 
   4   8   5     1053.48     1031.84     19.47 o 
   5   8   5       28.22       31.19      5.98 o 
   6   8   5        3.02        7.98      6.67 o 
  -6   9   5       49.00       46.99     12.61 o 
  -5   9   5        7.06       10.31      9.03 o 
  -4   9   5      206.59      207.48     13.88 o 
  -3   9   5      668.60      691.42     10.73 o 
  -2   9   5        0.09        0.31      2.58 o 
  -1   9   5     6027.00     6211.79     55.55 o 
   0   9   5     1136.69     1337.22     14.43 o 
   1   9   5       10.33        8.11      1.99 o 
   2   9   5     1690.83     1705.07     23.72 o 
   3   9   5        9.64        4.22      2.82 o 
   4   9   5       44.07       43.67      5.57 o 
   5   9   5      362.99      344.72     18.25 o 
   6   9   5       84.71       81.87     10.45 o 
  -6  10   5      220.10      284.35     28.67 o 
  -5  10   5      376.25      399.62     22.34 o 
  -4  10   5      787.62      786.77     28.73 o 
  -3  10   5      408.00      413.95     13.25 o 
  -2  10   5       66.67       75.89      6.67 o 
  -1  10   5       90.33       81.67     12.07 o 
   0  10   5     1355.58     1504.74     16.01 o 
   1  10   5      260.60      246.19      8.15 o 
   2  10   5      931.08      904.16     13.06 o 
   3  10   5        1.71        0.31      3.25 o 
   4  10   5      139.61      145.81     10.46 o 
   5  10   5      137.32      108.28     18.09 o 
   6  10   5        0.51        4.52      6.48 o 
  -6  11   5        0.44        3.18     10.01 o 
  -5  11   5      280.17      271.46     20.90 o 
  -4  11   5      471.18      490.83     18.41 o 
  -3  11   5      122.52      130.10     10.89 o 
  -2  11   5       21.91       15.25      5.22 o 
  -1  11   5        1.60        2.93      3.83 o 
   0  11   5        5.55        5.15      2.97 o 
   1  11   5      136.12      136.14      5.74 o 
   2  11   5      138.98      141.05      6.10 o 
   3  11   5       22.85       36.20      4.39 o 
   4  11   5        1.16        3.32      4.19 o 
   5  11   5       15.26       21.86      7.55 o 
   6  11   5        0.24        3.07      6.77 o 
  -6  12   5       32.88       34.40     12.41 o 
  -5  12   5        0.26       -4.89      8.19 o 
  -4  12   5       28.51       26.50      7.91 o 
  -3  12   5       26.88       29.13      6.48 o 
  -2  12   5      285.89      276.00     14.89 o 
  -1  12   5      305.66      303.01     10.74 o 
   0  12   5      846.05      947.41     13.09 o 
   1  12   5      183.72      180.64      6.29 o 
   2  12   5       33.95       36.27      4.89 o 
   3  12   5        0.00       -0.82      3.31 o 
   4  12   5       25.18       18.59      6.45 o 
   5  12   5       32.18       28.65      7.58 o 
  -6  13   5      174.45      246.99     22.56 o 
  -5  13   5       59.20       87.70     14.26 o 
  -4  13   5       18.98       10.27      7.45 o 
  -3  13   5        1.76       -2.23      5.08 o 
  -2  13   5      576.80      554.95     15.50 o 
  -1  13   5     1318.96     1359.54     26.24 o 
   0  13   5     1193.52     1283.07     15.42 o 
   1  13   5      903.39      944.81     13.56 o 
   2  13   5     1203.85     1232.58     16.75 o 
   3  13   5        0.21        0.00      6.22 o 
   4  13   5       42.35       38.04      7.40 o 
   5  13   5      116.68      137.72     13.58 o 
  -5  14   5      242.14      234.29     33.14 o 
  -4  14   5        0.83        4.80      8.03 o 
  -3  14   5      146.69      167.97     11.45 o 
  -2  14   5       56.43       60.85     10.39 o 
  -1  14   5     1100.64     1118.21     21.33 o 
   0  14   5     1147.00     1161.57     14.75 o 
   1  14   5        6.26        6.08      3.30 o 
   2  14   5        0.04        0.11      3.25 o 
   3  14   5      197.16      220.25      9.83 o 
   4  14   5      308.27      317.45     14.63 o 
   5  14   5        0.24       -5.59      6.10 o 
  -5  15   5      183.36      218.66     20.83 o 
  -4  15   5       45.63       18.61      9.07 o 
  -3  15   5       46.81       56.81      7.98 o 
  -2  15   5      205.55      172.47     10.85 o 
  -1  15   5     1251.32     1227.80     23.05 o 
   0  15   5      120.18      123.79      6.63 o 
   1  15   5      199.38      177.69      7.10 o 
   2  15   5       47.58       63.67      6.19 o 
   3  15   5      457.32      475.54     13.06 o 
   4  15   5       95.08       86.34      9.70 o 
   5  15   5        0.01       -0.50      8.87 o 
  -5  16   5       17.41        2.70     10.37 o 
  -4  16   5        0.16       -5.05      7.43 o 
  -3  16   5       52.80       55.22      8.20 o 
  -2  16   5      193.09      192.31     13.56 o 
  -1  16   5       46.17       43.61      6.96 o 
   0  16   5      786.29      789.76     17.93 o 
   1  16   5      319.01      324.67      9.99 o 
   2  16   5       30.98       31.73      5.22 o 
   3  16   5      176.16      171.36      9.49 o 
   4  16   5      233.29      251.47     14.95 o 
   5  16   5       40.24       63.20     12.20 o 
  -5  17   5      228.73      180.61     20.15 o 
  -4  17   5        0.20        9.37      8.37 o 
  -3  17   5      269.92      255.36     14.02 o 
  -2  17   5        4.18       -1.02      5.78 o 
  -1  17   5      217.43      208.95     11.64 o 
   0  17   5        1.78        2.97      5.24 o 
   1  17   5       86.74       98.42      7.87 o 
   2  17   5      208.09      222.96     10.06 o 
   3  17   5      203.12      194.83     10.31 o 
   4  17   5        9.21        7.33      8.31 o 
  -5  18   5      119.15      119.95     17.83 o 
  -4  18   5       74.07       78.93     12.08 o 
  -3  18   5        0.01       -0.54      6.56 o 
  -2  18   5        5.93        4.60      6.38 o 
  -1  18   5       87.82       81.77      8.79 o 
   0  18   5      143.85      124.30     11.38 o 
   1  18   5      206.87      187.86     13.24 o 
   2  18   5        9.55        8.80      4.92 o 
   3  18   5      244.30      247.99     11.63 o 
   4  18   5      202.40      257.32     19.95 o 
  -4  19   5       11.33       28.16     10.49 o 
  -3  19   5       63.71       57.24      9.35 o 
  -2  19   5       98.32      116.31     10.57 o 
  -1  19   5      235.74      229.27     12.95 o 
   0  19   5      260.14      264.17     15.86 o 
   1  19   5       30.25       27.93      8.34 o 
   2  19   5        0.38       -9.16      6.10 o 
   3  19   5       31.14       33.75      9.22 o 
   4  19   5        3.17        0.92      8.57 o 
  -4  20   5      231.41      265.95     19.21 o 
  -3  20   5       82.58       66.09     18.55 o 
  -2  20   5       41.18       34.33      8.30 o 
  -1  20   5       15.47        8.38      7.64 o 
   0  20   5       42.54       41.67      9.41 o 
   1  20   5      124.63      131.46     12.42 o 
   2  20   5      140.14      133.05     17.51 o 
   3  20   5      325.01      373.26     19.20 o 
   4  20   5      412.39      467.28     23.58 o 
  -4  21   5      144.38      177.42     17.03 o 
  -3  21   5      259.45      277.16     16.23 o 
  -2  21   5      279.66      297.49     30.12 o 
  -1  21   5       14.44        6.16      9.09 o 
   0  21   5      114.06      135.48     17.94 o 
   1  21   5        6.57       12.02      8.38 o 
   2  21   5       74.89       53.46     24.20 o 
   3  21   5       20.86       12.31     16.67 o 
  -3  22   5       39.98       44.61      9.90 o 
  -2  22   5       34.55       22.63     15.66 o 
  -1  22   5       14.84       14.50      9.15 o 
   0  22   5      104.44       89.11     11.85 o 
   1  22   5       94.39       89.54     16.49 o 
   2  22   5      148.61      116.51     18.51 o 
   3  22   5       82.19       77.32     17.66 o 
  -3  23   5        0.23       -0.41      9.39 o 
  -2  23   5        1.84        1.69      8.55 o 
  -1  23   5        0.46        1.62      8.57 o 
   0  23   5       45.51       50.97     10.59 o 
   1  23   5        7.00        1.95     12.41 o 
   2  23   5       11.50       -0.88     20.94 o 
  -2  24   5        0.31       -5.92      9.25 o 
  -1  24   5        2.02       -6.66      8.58 o 
   0  24   5        8.88       11.95     15.86 o 
   1  24   5      150.71      187.97     22.37 o 
   2  24   5      143.20      101.02     19.33 o 
  -1  25   5      148.47      152.17     16.04 o 
   0  25   5       22.17       10.94     14.75 o 
   1  25   5       34.30       16.88     15.82 o 
  -6   0   6      348.88      378.60     20.90 o 
  -5   0   6      311.99      305.28     17.49 o 
  -4   0   6      150.20      162.91      9.15 o 
  -3   0   6       72.36       61.85      5.76 o 
  -2   0   6     5799.44     5999.78     68.33 o 
  -1   0   6      188.69      205.53      6.76 o 
   0   0   6     2077.34     1975.65     34.72 o 
   1   0   6      388.05      401.76      9.37 o 
   2   0   6     6480.42     6647.78     75.17 o 
   3   0   6      417.74      453.50     25.82 o 
   4   0   6      141.26      126.47     16.67 o 
   5   0   6       26.97       28.06     12.20 o 
   6   0   6       37.09       41.95     13.62 o 
  -6   1   6       82.09       83.54      9.57 o 
  -5   1   6       26.10       17.93      5.68 o 
  -4   1   6      383.56      336.20     13.44 o 
  -3   1   6      687.18      717.66     10.99 o 
  -2   1   6     2332.23     2539.23     23.55 o 
  -1   1   6     1460.84     1444.46     14.43 o 
   0   1   6     1013.26      983.07     10.79 o 
   1   1   6       18.79       20.62      2.24 o 
   2   1   6      644.58      718.99     10.81 o 
   3   1   6      289.83      291.58      7.76 o 
   4   1   6      619.58      641.21     15.27 o 
   5   1   6        4.64        2.95      4.58 o 
   6   1   6       81.48       74.11      9.53 o 
  -6   2   6       41.58       47.54      7.32 o 
  -5   2   6       66.70       55.60      7.69 o 
  -4   2   6       38.43       39.02      4.10 o 
  -3   2   6      191.43      180.53      6.10 o 
  -2   2   6     2076.86     2417.97     22.66 o 
  -1   2   6      549.67      511.97      8.45 o 
   0   2   6      227.68      222.98      4.74 o 
   1   2   6       19.88       21.10      2.24 o 
   2   2   6     1143.06     1270.63     14.40 o 
   3   2   6       56.97       50.38      3.48 o 
   4   2   6      267.21      319.55     15.14 o 
   5   2   6       34.82       44.12      6.50 o 
   6   2   6      255.11      245.07     14.97 o 
  -6   3   6       69.75       80.16     11.90 o 
  -5   3   6       60.81       67.74      7.42 o 
  -4   3   6      170.96      171.41      6.89 o 
  -3   3   6      396.65      452.68      8.80 o 
  -2   3   6        7.91        6.62      2.13 o 
  -1   3   6      206.83      186.26      7.64 o 
   0   3   6        0.14       -2.38      1.58 o 
   1   3   6      366.37      381.24      8.97 o 
   2   3   6      585.47      590.19      9.14 o 
   3   3   6       17.08       11.91      2.79 o 
   4   3   6      138.61      135.97      8.51 o 
   5   3   6        0.11       -0.77      4.37 o 
   6   3   6       74.74       87.00      8.90 o 
  -6   4   6      345.29      326.68     23.61 o 
  -5   4   6       29.20       31.14      8.63 o 
  -4   4   6        0.00        0.29      3.30 o 
  -3   4   6      118.43      126.07      5.83 o 
  -2   4   6        3.55        6.82      2.20 o 
  -1   4   6     1144.09     1198.72     12.57 o 
   0   4   6       19.75       13.82      1.98 o 
   1   4   6      297.76      292.83      6.02 o 
   2   4   6       28.23       32.12      3.10 o 
   3   4   6        6.96        8.13      2.80 o 
   4   4   6       22.51       20.51      4.92 o 
   5   4   6        0.11        5.83      4.75 o 
   6   4   6       12.89       15.88      5.96 o 
  -6   5   6      199.49      216.91     22.37 o 
  -5   5   6       59.23       63.59      9.91 o 
  -4   5   6      649.88      609.00     13.12 o 
  -3   5   6      181.86      208.55      6.61 o 
  -2   5   6     2349.16     2331.12     22.10 o 
  -1   5   6      848.00      844.40      9.75 o 
   0   5   6      513.65      505.08      7.64 o 
   1   5   6      181.62      190.27      5.22 o 
   2   5   6      515.48      476.42      9.36 o 
   3   5   6       57.74       62.14      4.33 o 
   4   5   6       68.45       61.18      6.37 o 
   5   5   6       64.46       39.08      8.21 o 
   6   5   6        5.11        4.71      5.44 o 
  -6   6   6       31.96       41.93     11.72 o 
  -5   6   6      339.62      331.07     15.32 o 
  -4   6   6      109.59      105.28      5.95 o 
  -3   6   6      360.38      356.76      8.04 o 
  -2   6   6     2412.12     2454.91     22.96 o 
  -1   6   6       68.15       85.11      4.07 o 
   0   6   6       69.51       68.74      3.60 o 
   1   6   6       14.94        7.73      2.23 o 
   2   6   6     7228.84     7332.30    146.06 o 
   3   6   6      152.59      163.61      7.37 o 
   4   6   6       26.65       19.13      4.83 o 
   5   6   6       28.22       26.63      6.22 o 
   6   6   6       67.64       61.04      7.77 o 
  -6   7   6      607.53      616.63     28.02 o 
  -5   7   6        0.20       -2.52      8.95 o 
  -4   7   6      364.93      385.54     10.94 o 
  -3   7   6      267.85      269.48      7.28 o 
  -2   7   6     3674.68     3743.35     37.10 o 
  -1   7   6     4095.76     4167.17     39.35 o 
   0   7   6       44.91       29.47      3.05 o 
   1   7   6     1070.94     1155.00     13.62 o 
   2   7   6      243.33      246.90      7.98 o 
   3   7   6      245.86      238.47      8.29 o 
   4   7   6      139.38      122.01      9.98 o 
   5   7   6       88.82       79.39      7.73 o 
   6   7   6       88.28       75.17      8.29 o 
  -6   8   6      192.60      188.91     19.72 o 
  -5   8   6       15.77       10.24      8.87 o 
  -4   8   6      569.56      569.46     14.99 o 
  -3   8   6      103.75      113.16      7.82 o 
  -2   8   6      873.80      798.70     12.75 o 
  -1   8   6        3.62        7.89      3.20 o 
   0   8   6      274.54      264.03      6.21 o 
   1   8   6      108.96      130.23      5.55 o 
   2   8   6     2426.41     2376.85     24.10 o 
   3   8   6       89.69       95.74      5.48 o 
   4   8   6      332.68      294.28     10.70 o 
   5   8   6       38.97       41.46      6.39 o 
   6   8   6       46.41       41.87     10.07 o 
  -6   9   6        6.74       17.80     10.85 o 
  -5   9   6      102.46       73.44     12.60 o 
  -4   9   6      436.85      388.36     19.19 o 
  -3   9   6       59.77       63.86      6.78 o 
  -2   9   6      139.44      134.59      5.93 o 
  -1   9   6      240.49      248.74      6.33 o 
   0   9   6     1894.07     1938.24     19.27 o 
   1   9   6        0.33       -0.34      2.58 o 
   2   9   6        2.02       -1.09      2.78 o 
   3   9   6      123.93      139.50      6.38 o 
   4   9   6      216.23      204.12     10.13 o 
   5   9   6        0.16       -2.02      4.53 o 
   6   9   6       16.63       20.94      7.52 o 
  -6  10   6       29.13       12.90     18.50 o 
  -5  10   6       78.92       75.42     15.25 o 
  -4  10   6      507.03      500.62     18.17 o 
  -3  10   6      236.17      237.76     11.16 o 
  -2  10   6       13.76       11.22      4.57 o 
  -1  10   6      440.56      416.65      8.14 o 
   0  10   6     1383.54     1503.94     16.22 o 
   1  10   6       13.21       18.10      2.93 o 
   2  10   6      785.83      821.33     15.97 o 
   3  10   6      749.33      713.12     12.56 o 
   4  10   6        0.97        0.09      4.05 o 
   5  10   6        4.12       -0.82      5.74 o 
   6  10   6        0.17        0.42     12.46 o 
  -6  11   6       40.58       53.30     13.39 o 
  -5  11   6      447.40      424.01     34.16 o 
  -4  11   6        0.25        6.91      5.04 o 
  -3  11   6      189.67      183.44     10.42 o 
  -2  11   6      435.02      414.04     13.00 o 
  -1  11   6      226.91      215.21      5.78 o 
   0  11   6      116.05      116.31      5.03 o 
   1  11   6      125.60      132.22      5.63 o 
   2  11   6      153.51      171.38     12.55 o 
   3  11   6       15.73       16.19      3.85 o 
   4  11   6        4.39        6.70      2.83 o 
   5  11   6        2.94        0.71      5.88 o 
  -6  12   6       70.78       70.83     19.11 o 
  -5  12   6        2.71       15.64     12.61 o 
  -4  12   6        0.19        5.35      6.69 o 
  -3  12   6        4.23       -2.45      6.51 o 
  -2  12   6       46.16       39.46      6.34 o 
  -1  12   6        0.66       -1.14      4.14 o 
   0  12   6      675.89      683.81     10.37 o 
   1  12   6     1418.90     1436.27     24.43 o 
   2  12   6        7.91        2.91      3.89 o 
   3  12   6      488.72      475.82     10.69 o 
   4  12   6       28.03       26.40      7.02 o 
   5  12   6       11.74       26.62      7.54 o 
  -5  13   6       22.70       36.72     11.71 o 
  -4  13   6      129.21      108.53     12.09 o 
  -3  13   6      343.92      341.46     16.13 o 
  -2  13   6      373.54      409.25     16.15 o 
  -1  13   6        0.55        2.40      4.56 o 
   0  13   6      209.13      212.21      6.63 o 
   1  13   6       25.19       31.65      3.93 o 
   2  13   6      732.08      739.10     12.76 o 
   3  13   6      163.44      166.08     10.97 o 
   4  13   6      280.05      257.38     13.75 o 
   5  13   6        8.25       19.57      7.30 o 
  -5  14   6       20.83       25.30     14.64 o 
  -4  14   6      608.24      527.62     17.07 o 
  -3  14   6       34.42       40.20      7.69 o 
  -2  14   6     1112.60     1150.57     26.56 o 
  -1  14   6      123.90      136.85     13.76 o 
   0  14   6      258.61      268.35      9.04 o 
   1  14   6     1070.53     1113.38     15.53 o 
   2  14   6      320.62      317.27      8.83 o 
   3  14   6       70.85       74.96      6.77 o 
   4  14   6      460.98      431.44     24.06 o 
   5  14   6       22.28       18.04      7.62 o 
  -5  15   6      166.35      190.26     23.59 o 
  -4  15   6      191.72      226.86     18.55 o 
  -3  15   6       44.32       47.05      9.94 o 
  -2  15   6      113.41      130.95      9.78 o 
  -1  15   6       67.38       75.70      7.94 o 
   0  15   6       57.60       41.47      6.29 o 
   1  15   6        6.77       12.17      3.72 o 
   2  15   6      413.08      393.71     11.30 o 
   3  15   6      133.59      143.81      8.71 o 
   4  15   6      130.37      131.41     11.38 o 
   5  15   6        0.83        0.17      9.96 o 
  -5  16   6       44.97       53.29     13.18 o 
  -4  16   6      184.73      186.76     15.47 o 
  -3  16   6       50.99       46.30      7.60 o 
  -2  16   6      569.75      567.90     17.01 o 
  -1  16   6       15.64       19.04      6.12 o 
   0  16   6     1128.44     1137.53     22.14 o 
   1  16   6       14.06       18.11      3.90 o 
   2  16   6      307.14      311.73     10.64 o 
   3  16   6        7.44        3.75      4.83 o 
   4  16   6       27.06       39.89      8.14 o 
   5  16   6       25.12       25.74     15.66 o 
  -5  17   6       68.46       89.08     16.31 o 
  -4  17   6      388.38      448.95     21.58 o 
  -3  17   6       42.98       38.85      7.85 o 
  -2  17   6       12.43       10.27      9.45 o 
  -1  17   6       25.87       21.62      6.50 o 
   0  17   6      193.77      201.14     11.02 o 
   1  17   6      123.53      125.52     11.03 o 
   2  17   6      214.54      228.02     10.24 o 
   3  17   6       95.93       96.89      8.55 o 
   4  17   6      304.15      329.82     21.57 o 
  -4  18   6       80.58       75.59     13.50 o 
  -3  18   6        1.90       -6.94      6.38 o 
  -2  18   6        8.22        7.95      6.62 o 
  -1  18   6       87.29      104.22     10.21 o 
   0  18   6      265.97      267.45     19.04 o 
   1  18   6      406.95      436.10     26.22 o 
   2  18   6      115.15      102.97      8.87 o 
   3  18   6       66.46       62.76     10.91 o 
   4  18   6       45.87       61.88     12.04 o 
  -4  19   6       33.94       15.74     10.08 o 
  -3  19   6       85.00       77.92     10.10 o 
  -2  19   6       13.92        5.58      6.72 o 
  -1  19   6      110.20      108.90     10.10 o 
   0  19   6       90.55       85.08     10.59 o 
   1  19   6       20.74       21.00     10.32 o 
   2  19   6      348.61      317.95     16.75 o 
   3  19   6       18.17       22.64      7.81 o 
   4  19   6       21.50       28.00     10.63 o 
  -4  20   6       42.82       28.95     11.34 o 
  -3  20   6       16.92       22.94      8.57 o 
  -2  20   6       12.73       15.57      7.87 o 
  -1  20   6      256.76      287.56     22.13 o 
   0  20   6       33.99       38.49      9.23 o 
   1  20   6       12.77        3.98      7.45 o 
   2  20   6        3.11        5.16      7.43 o 
   3  20   6        2.69      -11.52      7.68 o 
   4  20   6        1.64        8.15      9.32 o 
  -3  21   6       34.51       50.13     10.08 o 
  -2  21   6      120.46      110.31     12.38 o 
  -1  21   6       43.79       46.87     11.24 o 
   0  21   6       74.73       66.06     10.65 o 
   1  21   6       31.86       21.38     10.69 o 
   2  21   6      178.85      160.13     19.55 o 
   3  21   6       14.39       13.10     16.47 o 
  -3  22   6       26.05       13.27     10.15 o 
  -2  22   6      159.62      181.61     23.35 o 
  -1  22   6       43.19       53.16     10.67 o 
   0  22   6        5.67      -10.74     10.12 o 
   1  22   6        2.69       -2.45      7.42 o 
   2  22   6       27.96       16.14     17.28 o 
   3  22   6      205.60      224.68     23.85 o 
  -3  23   6       24.01       27.41     14.80 o 
  -2  23   6       44.66       43.43     11.30 o 
  -1  23   6       86.28       71.85     18.24 o 
   0  23   6       16.63       13.32      9.20 o 
   1  23   6        0.07      -17.43     11.62 o 
   2  23   6      181.83      162.24     21.29 o 
  -2  24   6       36.36       28.57     10.63 o 
  -1  24   6        2.61        5.73      9.17 o 
   0  24   6       47.15       30.66     15.66 o 
   1  24   6        6.87       -6.87     13.83 o 
   2  24   6      160.37      170.09     22.92 o 
  -1  25   6      122.67      137.74     16.36 o 
   0  25   6       38.80       47.27     17.20 o 
   1  25   6      150.51      154.72     22.27 o 
  -6   1   7       89.91       86.02      8.68 o 
  -5   1   7      159.90      128.37      9.27 o 
  -4   1   7       32.92       46.99      4.47 o 
  -3   1   7      628.74      696.88     11.13 o 
  -2   1   7       65.03       75.37      3.89 o 
  -1   1   7        0.58       -1.52      1.59 o 
   0   1   7      191.76      195.69      4.79 o 
   1   1   7     1196.82     1222.02     13.58 o 
   2   1   7      688.50      771.99     10.73 o 
   3   1   7     1101.11     1228.80     19.67 o 
   4   1   7        5.79       10.13      5.36 o 
   5   1   7       18.32       21.85      6.41 o 
   6   1   7      153.04      168.31     15.85 o 
  -6   2   7      105.54      104.51     12.27 o 
  -5   2   7       95.19       95.92      9.16 o 
  -4   2   7      545.44      534.33     10.78 o 
  -3   2   7      451.51      488.97      9.35 o 
  -2   2   7     1218.85     1242.98     14.37 o 
  -1   2   7      714.90      716.76      9.40 o 
   0   2   7     1278.89     1269.34     13.42 o 
   1   2   7      303.69      312.16      6.18 o 
   2   2   7       53.25       94.74      6.09 o 
   3   2   7      126.51      127.38      5.43 o 
   4   2   7       40.12       24.95      5.11 o 
   5   2   7       71.81       70.72      7.55 o 
   6   2   7        0.99       -1.94      6.02 o 
  -6   3   7      205.58      215.94     24.92 o 
  -5   3   7      130.67      117.48      8.88 o 
  -4   3   7       84.70       86.17      5.45 o 
  -3   3   7      619.81      626.85     10.63 o 
  -2   3   7      176.48      187.56      5.57 o 
  -1   3   7        9.57       16.89      2.12 o 
   0   3   7      598.86      570.35      8.90 o 
   1   3   7       57.91       55.13      3.25 o 
   2   3   7      362.32      398.05      7.74 o 
   3   3   7      701.97      766.23     11.69 o 
   4   3   7      125.62      142.10      9.80 o 
   5   3   7       47.23       54.31      6.99 o 
   6   3   7        6.41       13.39      7.09 o 
  -6   4   7       34.18       26.14     10.74 o 
  -5   4   7       31.46       32.60      6.42 o 
  -4   4   7      544.21      525.78     10.83 o 
  -3   4   7       16.26       16.24      3.48 o 
  -2   4   7     1131.49     1284.41     16.67 o 
  -1   4   7     1625.15     1629.03     18.19 o 
   0   4   7     1971.25     2072.06     19.67 o 
   1   4   7      788.68      792.80     10.52 o 
   2   4   7      224.52      217.34      7.42 o 
   3   4   7      926.11      981.05     13.63 o 
   4   4   7        6.76        3.91      6.57 o 
   5   4   7        9.39       10.08      5.13 o 
   6   4   7      111.22      139.38     15.09 o 
  -6   5   7       57.53       77.43     13.60 o 
  -5   5   7      124.38      106.89     10.67 o 
  -4   5   7      193.59      199.43      9.73 o 
  -3   5   7      927.98      957.36     13.74 o 
  -2   5   7       12.54        9.94      2.25 o 
  -1   5   7     3513.73     3600.07     30.69 o 
   0   5   7     2825.66     2968.10     26.34 o 
   1   5   7     1168.47     1233.88     15.80 o 
   2   5   7       83.27       85.98      4.99 o 
   3   5   7      822.88      853.69     12.80 o 
   4   5   7       52.79       52.36      6.05 o 
   5   5   7      203.20      167.18     10.25 o 
   6   5   7       30.84       34.13      6.88 o 
  -6   6   7       40.31       47.99     12.26 o 
  -5   6   7       98.82      100.70     13.48 o 
  -4   6   7      672.60      668.50     16.22 o 
  -3   6   7      676.47      698.20     11.28 o 
  -2   6   7     2444.60     2564.79     24.14 o 
  -1   6   7     2549.05     2589.20     23.35 o 
   0   6   7      293.14      287.80      5.82 o 
   1   6   7      217.84      210.99      6.19 o 
   2   6   7       59.08       50.03      4.21 o 
   3   6   7       28.21       21.24      3.59 o 
   4   6   7       38.18       38.77      5.66 o 
   5   6   7       65.63       65.31      7.48 o 
   6   6   7       19.56       19.14      6.22 o 
  -6   7   7        7.69       -0.09      9.17 o 
  -5   7   7       55.45       76.05     12.79 o 
  -4   7   7       23.26       20.79      4.86 o 
  -3   7   7      419.87      398.60      8.53 o 
  -2   7   7     1174.62     1174.75     16.40 o 
  -1   7   7      315.75      296.98      8.81 o 
   0   7   7      792.60      850.46     10.84 o 
   1   7   7      936.71     1010.88     12.88 o 
   2   7   7      599.44      596.98     18.76 o 
   3   7   7        0.65        2.73      3.22 o 
   4   7   7        5.25        2.49      4.21 o 
   5   7   7      122.56      126.54      9.22 o 
   6   7   7      175.86      156.15     11.06 o 
  -6   8   7      654.48      634.56     29.06 o 
  -5   8   7       80.77       89.56     39.04 o 
  -4   8   7      152.83      141.98     14.73 o 
  -3   8   7     1967.11     1924.59     24.46 o 
  -2   8   7      113.42      110.12      5.63 o 
  -1   8   7     3519.60     3446.52     34.43 o 
   0   8   7       94.75       94.96      4.08 o 
   1   8   7      297.76      256.48      7.54 o 
   2   8   7      317.71      286.14      7.68 o 
   3   8   7      854.48      795.90     14.38 o 
   4   8   7      195.05      175.37     12.15 o 
   5   8   7       45.86       57.34      7.04 o 
   6   8   7        1.10       -6.57      6.08 o 
  -6   9   7        2.19        5.39     10.14 o 
  -5   9   7      191.01      185.70     17.89 o 
  -4   9   7       26.72       25.48      6.16 o 
  -3   9   7       76.94       76.11      7.92 o 
  -2   9   7      315.43      324.22      8.44 o 
  -1   9   7     1261.80     1289.88     21.67 o 
   0   9   7      497.41      521.87     10.04 o 
   1   9   7        0.03       -0.63      2.11 o 
   2   9   7     1065.70     1150.59     15.44 o 
   3   9   7     1892.51     1940.77     22.58 o 
   4   9   7       98.81      108.44      8.08 o 
   5   9   7       96.57      105.86      8.69 o 
   6   9   7        0.68        8.83      7.08 o 
  -6  10   7      249.11      238.37     21.51 o 
  -5  10   7      187.20      149.14     16.61 o 
  -4  10   7       83.55       76.25     12.74 o 
  -3  10   7     1110.99     1119.09     21.81 o 
  -2  10   7      130.42      140.97     17.84 o 
  -1  10   7     1868.50     1766.31     21.21 o 
   0  10   7      226.90      226.18      5.93 o 
   1  10   7      217.88      200.16      6.37 o 
   2  10   7      410.22      422.17      9.30 o 
   3  10   7        0.20        7.44      3.49 o 
   4  10   7      236.61      231.85     13.85 o 
   5  10   7        3.50        5.29      6.25 o 
  -6  11   7       62.38       78.38     15.00 o 
  -5  11   7       58.82       94.40     21.96 o 
  -4  11   7       50.37       50.94      8.94 o 
  -3  11   7        4.80        7.58      5.99 o 
  -2  11   7      133.39      118.43      9.63 o 
  -1  11   7       15.53       21.91      2.91 o 
   0  11   7      298.76      321.47      7.00 o 
   1  11   7        1.06       -0.88      2.68 o 
   2  11   7       60.62       67.21      5.48 o 
   3  11   7     4396.31     4460.70     42.04 o 
   4  11   7        6.43       12.94      4.75 o 
   5  11   7        4.02       -0.16      5.91 o 
  -6  12   7      195.71      209.90     21.25 o 
  -5  12   7      333.66      303.58     36.40 o 
  -4  12   7       68.38       63.45      9.55 o 
  -3  12   7      170.94      175.20     10.68 o 
  -2  12   7     1321.48     1307.08     23.98 o 
  -1  12   7      267.42      260.06     11.27 o 
   0  12   7        3.12        2.39      2.67 o 
   1  12   7      423.85      451.85      9.52 o 
   2  12   7      190.11      180.34     12.33 o 
   3  12   7      569.18      530.72     28.42 o 
   4  12   7      145.66      154.27     11.49 o 
   5  12   7        9.71        8.81      6.53 o 
  -5  13   7        4.16       -3.44      8.95 o 
  -4  13   7     1112.61     1099.30     32.22 o 
  -3  13   7      476.36      474.08     16.90 o 
  -2  13   7      253.23      244.09     12.08 o 
  -1  13   7      980.08      929.99     19.33 o 
   0  13   7        0.83        0.23      2.63 o 
   1  13   7        4.33       10.40      3.59 o 
   2  13   7      160.18      139.21      6.77 o 
   3  13   7      234.63      259.08     18.30 o 
   4  13   7        7.38        6.49      6.15 o 
   5  13   7       46.21       50.15      8.88 o 
  -5  14   7      112.34      129.40     16.96 o 
  -4  14   7      109.88       95.72      9.48 o 
  -3  14   7       21.72       17.35      7.59 o 
  -2  14   7      116.24      116.17      9.20 o 
  -1  14   7      138.10      135.52      9.32 o 
   0  14   7     1009.91      979.38     19.60 o 
   1  14   7      723.68      751.07     13.42 o 
   2  14   7     1374.48     1415.04     20.80 o 
   3  14   7       35.53       28.69      5.57 o 
   4  14   7       28.19       27.17      7.49 o 
   5  14   7        9.70       11.60      7.35 o 
  -5  15   7      131.75      156.74     18.75 o 
  -4  15   7      592.88      626.37     19.25 o 
  -3  15   7       14.40       15.30     10.57 o 
  -2  15   7      160.43      144.93     11.75 o 
  -1  15   7       48.15       43.05      7.82 o 
   0  15   7      270.22      248.59     12.29 o 
   1  15   7       44.87       56.13      4.89 o 
   2  15   7       13.72        5.53      5.64 o 
   3  15   7       64.17       75.47      7.02 o 
   4  15   7       75.31       89.18     10.57 o 
   5  15   7      138.92      164.36     13.55 o 
  -5  16   7        2.73        1.91     10.08 o 
  -4  16   7        8.18        6.06     10.27 o 
  -3  16   7        2.80        1.32      5.89 o 
  -2  16   7      195.04      182.79     11.56 o 
  -1  16   7       39.56       35.61      6.82 o 
   0  16   7        0.29        3.69      5.09 o 
   1  16   7      531.89      539.03     20.49 o 
   2  16   7       50.34       46.27      5.81 o 
   3  16   7        0.16       -4.07      5.57 o 
   4  16   7       24.67       24.84      7.66 o 
  -5  17   7       12.34       18.04     12.18 o 
  -4  17   7      436.12      459.94     29.14 o 
  -3  17   7        3.56       15.29      6.89 o 
  -2  17   7       56.20       65.40      8.58 o 
  -1  17   7       82.06       81.25      8.55 o 
   0  17   7        0.07        1.21      5.12 o 
   1  17   7       13.28       11.83      6.68 o 
   2  17   7       24.83       21.43      5.22 o 
   3  17   7        0.04       -4.33      4.71 o 
   4  17   7        0.31       -5.25      6.28 o 
  -4  18   7      148.09      173.53     24.61 o 
  -3  18   7       74.97       91.21     10.53 o 
  -2  18   7      130.12      126.20     10.71 o 
  -1  18   7       10.01        7.98      6.31 o 
   0  18   7       25.87       23.00      6.57 o 
   1  18   7      255.42      256.68     15.61 o 
   2  18   7        5.42        0.86      7.03 o 
   3  18   7        0.05       -3.05      6.16 o 
   4  18   7        6.63       14.49     11.39 o 
  -4  19   7        2.92       -7.18     21.22 o 
  -3  19   7        3.74       -2.07      7.03 o 
  -2  19   7       17.98       13.70      7.22 o 
  -1  19   7       60.82       49.23      7.95 o 
   0  19   7       82.54       70.63     10.27 o 
   1  19   7        1.67        9.23      7.78 o 
   2  19   7        4.41       -3.49     13.94 o 
   3  19   7       30.91       15.27     11.68 o 
   4  19   7       14.42        4.08      8.79 o 
  -4  20   7       16.12        7.05      9.73 o 
  -3  20   7      284.58      294.91     20.78 o 
  -2  20   7       59.83       65.27     14.62 o 
  -1  20   7        1.64       -0.38      6.50 o 
   0  20   7       37.59       29.10      8.95 o 
   1  20   7        1.51       -3.06      7.49 o 
   2  20   7       32.99        7.19      8.34 o 
   3  20   7       57.44       40.00     14.06 o 
  -3  21   7        3.73        9.83      8.33 o 
  -2  21   7        0.79       -6.41      6.86 o 
  -1  21   7      268.06      248.34     17.30 o 
   0  21   7        6.04        1.15      7.72 o 
   1  21   7      137.98      158.22     18.03 o 
   2  21   7        0.89        0.98      7.97 o 
   3  21   7        7.62      -17.57     11.71 o 
  -3  22   7       32.73       33.85      9.80 o 
  -2  22   7        0.05       -3.55      9.13 o 
  -1  22   7        1.19       -0.05     11.51 o 
   0  22   7      135.95      133.29     13.75 o 
   1  22   7        0.33       -1.37     12.31 o 
   2  22   7       35.01       34.60     14.36 o 
   3  22   7        2.88       -5.95     15.25 o 
  -2  23   7       23.37        8.28      9.63 o 
  -1  23   7      136.18      123.40     14.57 o 
   0  23   7        6.92        2.07      8.67 o 
   1  23   7       14.15        4.01      9.02 o 
   2  23   7       68.63       58.03     16.70 o 
  -2  24   7        5.10       11.73     10.29 o 
  -1  24   7        0.00        4.85      9.90 o 
   0  24   7       92.83      126.12     15.16 o 
   1  24   7       13.09       -1.11     13.75 o 
   0  25   7        0.02      -24.44     27.45 o 
  -6   0   8       14.01       23.82      9.63 o 
  -5   0   8      270.31      268.87     26.84 o 
  -4   0   8      195.73      215.44     11.15 o 
  -3   0   8      396.67      418.68     28.23 o 
  -2   0   8       91.07      127.12     12.13 o 
  -1   0   8      312.29      350.28      9.39 o 
   0   0   8     1765.51     1746.21     24.79 o 
   1   0   8      697.28      779.95     14.92 o 
   2   0   8      133.16      147.65      7.67 o 
   3   0   8       45.44       26.09      4.90 o 
   4   0   8        5.39       -3.16      5.56 o 
   5   0   8      242.65      245.68     22.98 o 
   6   0   8       30.93       33.43      9.48 o 
  -6   1   8        0.24       -6.32      6.98 o 
  -5   1   8       97.60      107.57      8.87 o 
  -4   1   8      166.06      183.71      7.41 o 
  -3   1   8      116.84      109.72      7.37 o 
  -2   1   8      183.13      202.01      5.89 o 
  -1   1   8     2427.99     2581.72     23.84 o 
   0   1   8      167.74      171.90      5.98 o 
   1   1   8      201.30      198.54      5.40 o 
   2   1   8       94.05      104.23      4.70 o 
   3   1   8      893.80      858.01     12.55 o 
   4   1   8       63.18       53.21      6.13 o 
   5   1   8      120.71      106.49      8.64 o 
   6   1   8        7.13       13.66      5.72 o 
  -6   2   8        9.42       21.48      8.13 o 
  -5   2   8       12.37       18.73      5.51 o 
  -4   2   8      295.12      247.06      8.14 o 
  -3   2   8      664.26      668.41     11.33 o 
  -2   2   8      370.57      398.19      7.77 o 
  -1   2   8      399.88      395.92      7.05 o 
   0   2   8        8.42       14.86      2.24 o 
   1   2   8      168.28      172.26      5.16 o 
   2   2   8      321.28      300.49     11.01 o 
   3   2   8      525.73      527.60     14.83 o 
   4   2   8      498.06      490.17     15.72 o 
   5   2   8      147.67      123.62     10.46 o 
   6   2   8        8.19        8.81      5.61 o 
  -6   3   8        0.07       -0.81      7.05 o 
  -5   3   8       37.15       44.39      6.71 o 
  -4   3   8       52.01       48.65      4.71 o 
  -3   3   8       16.59       24.39      3.62 o 
  -2   3   8       30.67       29.94      3.01 o 
  -1   3   8      125.85      134.80      4.97 o 
   0   3   8       16.89       15.06      2.46 o 
   1   3   8      116.05      123.98      6.02 o 
   2   3   8        1.09        0.57      1.76 o 
   3   3   8        0.48        1.59      3.07 o 
   4   3   8        0.90       -0.95      5.44 o 
   5   3   8       89.40       75.46      8.97 o 
   6   3   8        0.85        7.34      5.56 o 
  -6   4   8      160.88      154.30     29.28 o 
  -5   4   8      101.43       90.22     10.34 o 
  -4   4   8     1210.06     1171.91     16.75 o 
  -3   4   8       85.79       77.62      6.98 o 
  -2   4   8       43.57       57.35      4.03 o 
  -1   4   8      884.04      882.62     11.58 o 
   0   4   8      519.06      590.83      8.80 o 
   1   4   8        6.32        7.83      2.31 o 
   2   4   8       25.20       29.65      4.47 o 
   3   4   8      324.07      330.33      8.15 o 
   4   4   8       87.52      105.08      9.29 o 
   5   4   8      298.15      287.59     12.81 o 
   6   4   8       10.67        7.84      6.30 o 
  -6   5   8       11.73        0.67     11.18 o 
  -5   5   8      235.26      228.95     14.26 o 
  -4   5   8       10.05        9.05      3.44 o 
  -3   5   8       10.71       11.50      3.18 o 
  -2   5   8      174.22      177.74      5.50 o 
  -1   5   8      270.44      261.47      7.69 o 
   0   5   8     5267.36     5585.40     45.68 o 
   1   5   8      690.33      753.93     10.79 o 
   2   5   8       17.60       28.91      3.59 o 
   3   5   8      125.83      125.93      5.92 o 
   4   5   8      128.09      119.81     10.28 o 
   5   5   8       44.30       52.83      6.98 o 
   6   5   8      156.48      162.20     16.88 o 
  -6   6   8       95.27       97.25     15.04 o 
  -5   6   8       95.78       89.43     22.57 o 
  -4   6   8      469.24      460.10     12.16 o 
  -3   6   8      607.65      582.30     10.48 o 
  -2   6   8       12.81       19.10      2.57 o 
  -1   6   8     1265.05     1318.83     15.26 o 
   0   6   8     1181.57     1242.95     14.25 o 
   1   6   8       34.63       43.37      3.95 o 
   2   6   8       41.56       43.65      4.94 o 
   3   6   8       18.05       19.21      3.72 o 
   4   6   8        6.13        3.64      4.23 o 
   5   6   8      140.90      158.12     10.43 o 
   6   6   8       26.07       46.69      7.40 o 
  -6   7   8      253.37      217.60     19.93 o 
  -5   7   8      414.83      366.76     21.68 o 
  -4   7   8        0.76        0.82      4.26 o 
  -3   7   8       21.28       20.54      4.49 o 
  -2   7   8      759.74      749.34     10.02 o 
  -1   7   8      594.02      615.93      8.76 o 
   0   7   8      250.41      203.49      5.40 o 
   1   7   8       42.07       53.38      4.22 o 
   2   7   8       16.95       28.03      3.63 o 
   3   7   8     2251.49     2286.44     24.97 o 
   4   7   8       27.16       15.49      4.92 o 
   5   7   8      124.66      120.68      9.18 o 
   6   7   8        5.67        0.25      5.58 o 
  -6   8   8       15.02       12.44     10.01 o 
  -5   8   8      335.97      306.82     21.67 o 
  -4   8   8      310.24      311.51     12.39 o 
  -3   8   8       73.34       62.90      5.62 o 
  -2   8   8       85.87       88.64      8.54 o 
  -1   8   8      892.13      824.79     12.99 o 
   0   8   8       17.91       20.37      2.46 o 
   1   8   8       74.96       96.17      5.46 o 
   2   8   8       27.66       27.23      3.88 o 
   3   8   8     1922.82     1935.81     22.59 o 
   4   8   8       29.83       29.83      6.63 o 
   5   8   8        0.19        3.74      4.83 o 
   6   8   8       25.44       25.13      8.16 o 
  -6   9   8       13.67       -1.73      9.67 o 
  -5   9   8        0.85       -2.51     14.03 o 
  -4   9   8      533.30      512.60     17.96 o 
  -3   9   8       88.73       68.00      7.19 o 
  -2   9   8       40.90       38.87      4.62 o 
  -1   9   8      994.05      977.47     14.52 o 
   0   9   8      484.79      457.88      8.08 o 
   1   9   8      447.29      437.80      8.75 o 
   2   9   8     1165.70     1151.73     15.77 o 
   3   9   8      166.18      165.81      7.97 o 
   4   9   8      821.27      775.82     17.62 o 
   5   9   8       64.06       49.84      6.97 o 
  -6  10   8       13.29       -3.25      9.40 o 
  -5  10   8       40.80       30.61     14.03 o 
  -4  10   8       80.14       85.35      8.28 o 
  -3  10   8      495.13      479.52     14.87 o 
  -2  10   8     1676.69     1632.19     26.17 o 
  -1  10   8       29.13       37.12      3.72 o 
   0  10   8       76.22       72.78      3.99 o 
   1  10   8      205.46      203.66     13.22 o 
   2  10   8     2101.76     2136.70     23.69 o 
   3  10   8     1899.78     1853.22     24.54 o 
   4  10   8       68.09       65.76      6.96 o 
   5  10   8        0.02        2.39      4.85 o 
  -6  11   8       10.40       14.30     10.52 o 
  -5  11   8       19.86       28.22     10.61 o 
  -4  11   8      473.49      470.26     15.56 o 
  -3  11   8      137.94      135.85      9.48 o 
  -2  11   8       21.64       29.89      5.86 o 
  -1  11   8       33.52       36.74      4.53 o 
   0  11   8      176.45      174.17      7.01 o 
   1  11   8      271.67      282.21      8.06 o 
   2  11   8       35.64       26.51      4.18 o 
   3  11   8      190.94      203.41      8.07 o 
   4  11   8       56.46       68.85      7.08 o 
   5  11   8        4.77        9.54      6.50 o 
  -5  12   8        1.98        7.08      9.25 o 
  -4  12   8       63.40       61.41      8.17 o 
  -3  12   8      473.88      453.14     14.98 o 
  -2  12   8     1699.53     1666.63     27.83 o 
  -1  12   8       71.91       75.90      7.53 o 
   0  12   8      707.14      671.19     15.11 o 
   1  12   8       94.07       95.62      5.42 o 
   2  12   8        0.37       -5.55      3.70 o 
   3  12   8      156.46      190.53      8.76 o 
   4  12   8      121.01      115.11      8.63 o 
   5  12   8        0.02       -5.98      6.08 o 
  -5  13   8       15.10       21.23     11.03 o 
  -4  13   8      120.59      138.77     12.90 o 
  -3  13   8      163.75      112.12     11.27 o 
  -2  13   8      257.78      241.95     12.07 o 
  -1  13   8        7.08        0.12      4.85 o 
   0  13   8      257.68      245.98      8.26 o 
   1  13   8       22.59       26.74      4.02 o 
   2  13   8        1.22       -0.33      3.60 o 
   3  13   8       51.11       48.87      5.88 o 
   4  13   8       17.02       14.18      6.61 o 
   5  13   8      198.83      199.61     14.29 o 
  -5  14   8      257.52      304.88     32.94 o 
  -4  14   8      139.66      145.52     17.94 o 
  -3  14   8       52.26       38.28      7.40 o 
  -2  14   8        3.88        5.24      5.48 o 
  -1  14   8      457.83      410.02     13.97 o 
   0  14   8      988.34     1015.72     20.62 o 
   1  14   8      274.68      275.40      8.24 o 
   2  14   8      184.50      192.52      7.78 o 
   3  14   8      265.96      303.16     12.59 o 
   4  14   8        8.21       -0.57      6.75 o 
   5  14   8       37.11       36.52      8.99 o 
  -5  15   8       57.45       71.08     14.56 o 
  -4  15   8        4.15        6.98      6.46 o 
  -3  15   8      375.57      358.21     18.63 o 
  -2  15   8      220.85      215.79     12.15 o 
  -1  15   8       51.78       50.82      7.11 o 
   0  15   8       37.97       32.90      6.36 o 
   1  15   8        0.71        1.44      4.13 o 
   2  15   8      113.21      115.48      6.63 o 
   3  15   8        1.17        2.10      6.72 o 
   4  15   8       95.89       81.64      9.97 o 
   5  15   8       71.68       94.80     11.56 o 
  -5  16   8      117.19      139.98     41.48 o 
  -4  16   8       89.89      108.37     14.91 o 
  -3  16   8        0.31        3.93      6.18 o 
  -2  16   8        0.11       -4.07      9.11 o 
  -1  16   8       14.03        1.74      6.30 o 
   0  16   8       85.51      102.28      9.71 o 
   1  16   8      345.87      359.19     14.20 o 
   2  16   8      227.78      218.83     16.42 o 
   3  16   8        1.25        0.76      6.05 o 
   4  16   8      105.54      118.06     11.34 o 
  -4  17   8        7.30       19.97     11.63 o 
  -3  17   8      125.75      146.99     11.78 o 
  -2  17   8      138.15      142.25     11.00 o 
  -1  17   8       82.75       77.57      8.49 o 
   0  17   8        0.02       -2.36      5.07 o 
   1  17   8     1400.79     1357.68     31.00 o 
   2  17   8        0.02       -7.51      5.01 o 
   3  17   8       13.76       13.93      5.44 o 
   4  17   8        1.68        8.64      6.71 o 
  -4  18   8      144.27      159.99     13.12 o 
  -3  18   8      102.83       87.96     10.11 o 
  -2  18   8      117.68      121.73     10.87 o 
  -1  18   8       20.59       15.32      6.62 o 
   0  18   8      215.98      183.18     11.18 o 
   1  18   8       19.02       27.64      8.50 o 
   2  18   8       25.09       15.49      7.57 o 
   3  18   8        1.22       -3.88      4.80 o 
   4  18   8       20.04       11.00      7.19 o 
  -4  19   8       97.69      114.97     14.33 o 
  -3  19   8       24.78       24.22      7.96 o 
  -2  19   8        3.54        1.92      8.28 o 
  -1  19   8       16.47        5.50      6.73 o 
   0  19   8       30.13       22.97      8.48 o 
   1  19   8       13.91       23.77      8.25 o 
   2  19   8       23.80       20.59      8.50 o 
   3  19   8       39.24       24.84      9.24 o 
  -4  20   8       41.45       33.84     11.26 o 
  -3  20   8      101.10      122.05     11.82 o 
  -2  20   8       94.31       87.10     12.68 o 
  -1  20   8        3.77       -3.96      7.10 o 
   0  20   8        0.36       -7.58      9.36 o 
   1  20   8      163.69      190.36     15.82 o 
   2  20   8       13.53       12.06      8.33 o 
   3  20   8        4.19       -3.27      8.91 o 
  -3  21   8      245.72      278.25     16.74 o 
  -2  21   8      197.02      193.33     14.26 o 
  -1  21   8       33.28       33.45      9.79 o 
   0  21   8        1.69       -9.25      7.35 o 
   1  21   8       76.30       79.79     11.60 o 
   2  21   8       21.77        7.07      8.62 o 
   3  21   8       23.89       40.26     19.52 o 
  -3  22   8       11.57       15.41      8.88 o 
  -2  22   8        4.50        3.51      8.82 o 
  -1  22   8        3.52        3.76      8.48 o 
   0  22   8       35.23       57.20     12.21 o 
   1  22   8       56.46       38.00     10.30 o 
   2  22   8        1.05       -4.22     11.39 o 
  -2  23   8        0.65       -5.17     13.39 o 
  -1  23   8      112.99      126.69     14.74 o 
   0  23   8        0.24       -9.78      7.81 o 
   1  23   8       70.77       70.21     16.93 o 
   2  23   8        4.31      -24.09     16.06 o 
  -1  24   8      155.69      208.60     18.17 o 
   0  24   8       77.44       85.37     13.57 o 
   1  24   8       61.04       33.60     15.19 o 
  -6   1   9       14.49       13.46      8.44 o 
  -5   1   9       36.69       34.71      6.55 o 
  -4   1   9      277.71      284.87      8.86 o 
  -3   1   9       57.55       46.92      4.27 o 
  -2   1   9       49.48       41.46      3.52 o 
  -1   1   9        2.00        4.91      2.21 o 
   0   1   9      167.65      162.90      5.15 o 
   1   1   9      156.83      169.04      5.36 o 
   2   1   9       15.02       11.37      2.36 o 
   3   1   9       32.20       32.63      3.79 o 
   4   1   9      128.26      124.82     16.85 o 
   5   1   9       51.14       38.05      6.49 o 
   6   1   9       11.02       15.68      6.03 o 
  -6   2   9       65.20       48.33     10.46 o 
  -5   2   9      203.34      169.16     10.65 o 
  -4   2   9       14.50       22.73      4.10 o 
  -3   2   9       81.06       87.87      5.23 o 
  -2   2   9       76.46       75.98      4.26 o 
  -1   2   9        0.01        0.30      1.90 o 
   0   2   9      120.94      128.28      7.00 o 
   1   2   9     1149.25     1203.69     14.45 o 
   2   2   9        0.01        1.36      2.11 o 
   3   2   9       45.18       41.31      3.94 o 
   4   2   9        2.95       -2.88      3.88 o 
   5   2   9        1.16        9.25      5.08 o 
   6   2   9       11.95       18.87      6.28 o 
  -6   3   9       35.58       43.69      9.63 o 
  -5   3   9      206.07      195.12     13.54 o 
  -4   3   9      189.49      184.71      7.61 o 
  -3   3   9       58.58       62.13      4.60 o 
  -2   3   9      161.74      171.73      5.91 o 
  -1   3   9      878.23      885.19     11.63 o 
   0   3   9     1896.96     1897.68     21.26 o 
   1   3   9      699.25      769.31     11.07 o 
   2   3   9      345.93      354.46     11.12 o 
   3   3   9      204.77      215.46      8.82 o 
   4   3   9      200.50      195.84     13.44 o 
   5   3   9      272.78      243.35     15.89 o 
   6   3   9       47.40       25.00      7.81 o 
  -6   4   9       10.21        8.81      9.63 o 
  -5   4   9       75.91       71.22      9.68 o 
  -4   4   9      131.48      137.11      6.78 o 
  -3   4   9      565.51      541.60     10.41 o 
  -2   4   9       17.57       23.08      3.15 o 
  -1   4   9       12.69        8.14      2.17 o 
   0   4   9       93.72       92.41      4.23 o 
   1   4   9     1529.05     1590.47     17.69 o 
   2   4   9       24.44       22.22      3.16 o 
   3   4   9        7.09        4.50      3.45 o 
   4   4   9       40.47       37.04      6.63 o 
   5   4   9        0.77       -0.69      5.24 o 
   6   4   9       25.56       29.56      7.86 o 
  -6   5   9      110.44       88.37     27.25 o 
  -5   5   9      256.19      238.99     19.20 o 
  -4   5   9        5.11        1.60      3.66 o 
  -3   5   9      487.92      476.43      9.72 o 
  -2   5   9      233.76      239.17      8.87 o 
  -1   5   9     2513.01     2646.95     27.79 o 
   0   5   9       32.66       33.56      2.97 o 
   1   5   9      138.91      112.33      4.95 o 
   2   5   9       84.48       71.18      4.59 o 
   3   5   9       71.48       76.05      5.55 o 
   4   5   9      137.58      113.93      8.19 o 
   5   5   9       17.25        3.03     10.50 o 
   6   5   9        9.98       14.61      7.68 o 
  -6   6   9       12.43        6.54      9.93 o 
  -5   6   9      224.26      239.24     29.89 o 
  -4   6   9      120.28      117.79      7.59 o 
  -3   6   9      280.87      273.94      9.41 o 
  -2   6   9      180.80      166.11      5.88 o 
  -1   6   9       83.26      105.99      4.60 o 
   0   6   9       13.32       16.12      2.51 o 
   1   6   9        0.39        0.62      2.28 o 
   2   6   9       79.81       93.77      5.77 o 
   3   6   9      190.81      180.98      8.91 o 
   4   6   9      297.67      308.41     11.39 o 
   5   6   9       36.19       26.37      5.93 o 
   6   6   9       48.89       37.35      8.83 o 
  -6   7   9        0.13       -2.97     16.88 o 
  -5   7   9       25.07       12.25      9.56 o 
  -4   7   9      100.53       99.82      8.18 o 
  -3   7   9        0.24        0.63      3.94 o 
  -2   7   9     2304.56     2318.92     32.84 o 
  -1   7   9      283.71      272.67      5.93 o 
   0   7   9      761.94      756.88     10.94 o 
   1   7   9     1230.07     1214.28     15.27 o 
   2   7   9      389.10      396.96      9.15 o 
   3   7   9      576.88      599.21     11.67 o 
   4   7   9      261.34      250.05     11.43 o 
   5   7   9       14.76       25.12      8.69 o 
  -6   8   9       19.91       18.17     10.98 o 
  -5   8   9      258.68      298.68     21.67 o 
  -4   8   9     1157.21     1185.16     23.12 o 
  -3   8   9      166.05      147.71      7.72 o 
  -2   8   9     1074.02     1119.84     17.18 o 
  -1   8   9      102.73      128.16      4.27 o 
   0   8   9      347.19      361.33      9.15 o 
   1   8   9      420.14      402.32     11.11 o 
   2   8   9     1278.28     1262.74     16.78 o 
   3   8   9       10.99       11.61      3.78 o 
   4   8   9        0.58        0.82      4.24 o 
   5   8   9        1.95        2.49      5.06 o 
  -6   9   9       26.02       12.54     17.69 o 
  -5   9   9      177.48      194.79     28.06 o 
  -4   9   9      167.44      162.48     10.25 o 
  -3   9   9       15.66       13.28      5.56 o 
  -2   9   9      443.57      448.10     10.62 o 
  -1   9   9       44.48       46.29      4.59 o 
   0   9   9      163.91      166.44      5.63 o 
   1   9   9        2.76        7.49      3.39 o 
   2   9   9     1048.01     1026.08     15.20 o 
   3   9   9     2052.13     2003.50     36.95 o 
   4   9   9       10.24       11.39      5.34 o 
   5   9   9       11.05       12.66      5.58 o 
  -6  10   9       70.87       67.90     14.59 o 
  -5  10   9        0.00       -4.74     18.30 o 
  -4  10   9      146.87      159.96     13.13 o 
  -3  10   9     2068.75     2033.64     31.85 o 
  -2  10   9      391.89      376.65     12.75 o 
  -1  10   9       12.51       14.68      3.17 o 
   0  10   9        7.68        9.01      2.62 o 
   1  10   9      281.90      264.56      7.57 o 
   2  10   9      381.10      380.41      9.44 o 
   3  10   9      184.83      185.61      8.76 o 
   4  10   9      660.86      565.45     15.35 o 
   5  10   9        1.05        1.21      4.97 o 
  -5  11   9      380.59      394.17     24.22 o 
  -4  11   9       22.05       27.07      6.75 o 
  -3  11   9     1963.29     1938.40     31.51 o 
  -2  11   9     1444.22     1427.69     25.22 o 
  -1  11   9     1183.28     1150.83     17.13 o 
   0  11   9      507.48      470.99      8.96 o 
   1  11   9       52.22       54.51      4.51 o 
   2  11   9     1169.14     1201.27     17.08 o 
   3  11   9       27.87       32.48      4.97 o 
   4  11   9      209.87      207.88     11.17 o 
   5  11   9       40.23       41.18     12.29 o 
  -5  12   9        0.01        1.67      9.96 o 
  -4  12   9      140.86      138.26     10.58 o 
  -3  12   9     3097.16     2953.72     42.03 o 
  -2  12   9      424.90      397.04     15.20 o 
  -1  12   9      147.72      133.98      8.91 o 
   0  12   9        0.45       -1.97      3.22 o 
   1  12   9      747.96      744.83     12.60 o 
   2  12   9      395.34      382.91     10.89 o 
   3  12   9      132.52      132.39      7.75 o 
   4  12   9      103.83       97.89      8.27 o 
   5  12   9      100.08      104.88     17.34 o 
  -5  13   9       56.67       67.75     14.01 o 
  -4  13   9       48.50       47.70      8.09 o 
  -3  13   9      208.22      227.48     12.64 o 
  -2  13   9        6.07        4.61      5.32 o 
  -1  13   9       21.33       23.99      5.86 o 
   0  13   9       62.99       66.99      5.52 o 
   1  13   9      653.84      696.91     12.91 o 
   2  13   9       43.70       54.45      4.99 o 
   3  13   9     1730.91     1721.75     31.08 o 
   4  13   9      108.11      106.06     11.87 o 
   5  13   9       65.40       70.31      9.98 o 
  -5  14   9       15.70        4.31      9.78 o 
  -4  14   9       25.00       11.13      8.24 o 
  -3  14   9      475.78      472.94     16.12 o 
  -2  14   9      148.00      162.80     14.20 o 
  -1  14   9      263.99      277.73     12.15 o 
   0  14   9      210.69      208.63     10.57 o 
   1  14   9        0.25       -0.95      3.03 o 
   2  14   9        5.20       10.68      3.97 o 
   3  14   9      323.86      343.84     13.68 o 
   4  14   9       50.19       32.61      7.76 o 
   5  14   9       40.00       35.95      9.01 o 
  -5  15   9        0.47       -3.46     12.20 o 
  -4  15   9        4.25        2.22      7.82 o 
  -3  15   9      749.78      731.55     22.66 o 
  -2  15   9       20.41       13.19      9.86 o 
  -1  15   9      249.62      253.45     15.79 o 
   0  15   9      592.40      557.74     15.76 o 
   1  15   9        0.55        3.36      4.18 o 
   2  15   9        0.34        0.31      3.28 o 
   3  15   9       48.21       53.19      8.17 o 
   4  15   9       52.73       63.78      9.30 o 
  -5  16   9      249.91      313.78     25.42 o 
  -4  16   9      108.69      137.99     16.53 o 
  -3  16   9       83.70       65.01     10.62 o 
  -2  16   9      156.81      156.38     15.85 o 
  -1  16   9      540.66      564.67     16.82 o 
   0  16   9      330.59      320.90     13.26 o 
   1  16   9      183.66      175.39     12.01 o 
   2  16   9      175.86      169.49     10.64 o 
   3  16   9       45.62       49.00      7.50 o 
   4  16   9       74.33       81.08     12.42 o 
  -4  17   9        1.99        3.38      7.92 o 
  -3  17   9        5.05        8.64      7.31 o 
  -2  17   9        1.54       -2.02      7.36 o 
  -1  17   9      750.89      659.04     21.15 o 
   0  17   9       16.67       15.23      6.76 o 
   1  17   9      167.82      136.76      9.88 o 
   2  17   9      256.24      253.99     16.82 o 
   3  17   9       15.46       12.91      5.48 o 
   4  17   9       91.10      115.75     11.65 o 
  -4  18   9        0.94        1.10      8.10 o 
  -3  18   9       10.41       16.43     13.96 o 
  -2  18   9        1.10       -3.49      5.88 o 
  -1  18   9      238.98      281.74     15.79 o 
   0  18   9        0.06        3.80      7.92 o 
   1  18   9        3.87       -4.18      6.63 o 
   2  18   9       17.07       12.33      7.66 o 
   3  18   9        7.03        2.60     10.04 o 
   4  18   9       14.23       15.45      7.73 o 
  -4  19   9      115.58      113.81     28.87 o 
  -3  19   9       27.44       25.08      8.15 o 
  -2  19   9        0.15        3.33      6.74 o 
  -1  19   9      115.97      116.42     10.47 o 
   0  19   9       21.07       23.41     15.68 o 
   1  19   9      155.68      148.71     13.53 o 
   2  19   9        7.98        4.20     10.48 o 
   3  19   9        3.67       -2.96      8.40 o 
  -3  20   9      154.84      173.61     13.77 o 
  -2  20   9       35.12       52.26      9.13 o 
  -1  20   9       13.07       20.82      7.56 o 
   0  20   9       11.49        9.70      8.02 o 
   1  20   9      193.05      219.92     16.53 o 
   2  20   9        9.52        2.71     12.14 o 
   3  20   9       20.32       32.71     11.23 o 
  -3  21   9       74.10       54.93     10.52 o 
  -2  21   9        4.99        1.03      7.31 o 
  -1  21   9      111.65      106.96     13.22 o 
   0  21   9       20.13       18.12      9.05 o 
   1  21   9       31.94       14.09      9.10 o 
   2  21   9       45.89       52.68     11.09 o 
   3  21   9        3.72       -4.88     15.05 o 
  -2  22   9       17.12        5.96      9.41 o 
  -1  22   9        0.14        0.20     15.48 o 
   0  22   9       15.96        5.96      8.44 o 
   1  22   9       31.26       32.39     10.66 o 
   2  22   9      107.79      108.98     15.05 o 
  -2  23   9        8.37       25.54     10.18 o 
  -1  23   9       11.49       17.51      9.86 o 
   0  23   9       91.53       98.36     15.06 o 
   1  23   9        6.68       -3.91      8.64 o 
  -1  24   9       10.95       33.19     11.18 o 
   0  24   9        0.99        9.26      9.85 o 
  -6   0  10       13.80       -0.81     15.05 o 
  -5   0  10      318.96      285.18     17.59 o 
  -4   0  10      568.57      555.36     16.65 o 
  -3   0  10      187.15      134.78     10.71 o 
  -2   0  10     1137.21     1120.06     20.68 o 
  -1   0  10      104.48      123.15     10.43 o 
   0   0  10        0.67       -2.75      2.94 o 
   1   0  10       72.63       68.41      5.86 o 
   2   0  10      483.05      491.11     13.46 o 
   3   0  10       93.76       81.97      7.39 o 
   4   0  10       40.75       71.29      9.89 o 
   5   0  10      195.18      170.39     15.38 o 
   6   0  10       33.64       33.69      9.60 o 
  -6   1  10        2.02        0.84      7.15 o 
  -5   1  10       93.09      103.56      8.90 o 
  -4   1  10       32.31       35.06      4.58 o 
  -3   1  10       87.29       78.18      5.19 o 
  -2   1  10       84.00       84.14      4.56 o 
  -1   1  10      171.14      184.07      5.88 o 
   0   1  10       53.90       57.09      3.73 o 
   1   1  10     1234.83     1206.98     14.97 o 
   2   1  10      220.18      241.21      6.91 o 
   3   1  10      202.62      191.30      7.29 o 
   4   1  10      692.41      656.89     25.06 o 
   5   1  10        0.03        2.18      4.61 o 
   6   1  10        1.53        1.72      5.34 o 
  -6   2  10      289.74      328.09     29.93 o 
  -5   2  10       78.21       69.81      9.85 o 
  -4   2  10      327.37      310.13      9.34 o 
  -3   2  10      239.26      235.33      7.67 o 
  -2   2  10       89.16      103.55      5.04 o 
  -1   2  10     1133.34     1184.77     19.64 o 
   0   2  10      309.85      285.56      8.68 o 
   1   2  10       43.82       51.37      3.73 o 
   2   2  10      289.14      282.53      7.96 o 
   3   2  10       63.51       56.86      4.97 o 
   4   2  10       84.58       93.90      7.76 o 
   5   2  10      128.84      121.10     11.62 o 
   6   2  10       66.87       64.85      8.17 o 
  -6   3  10        5.10       -9.99      7.94 o 
  -5   3  10       19.29       10.82     15.47 o 
  -4   3  10       16.85        9.45      3.71 o 
  -3   3  10       99.82      103.75      5.67 o 
  -2   3  10      369.50      377.96      8.23 o 
  -1   3  10      707.83      756.47     11.07 o 
   0   3  10     1059.63     1031.87     14.62 o 
   1   3  10       17.12       21.96      3.07 o 
   2   3  10      230.16      247.53      7.23 o 
   3   3  10       40.76       45.21      4.36 o 
   4   3  10       10.57       12.03      4.66 o 
   5   3  10        3.80        5.16      5.16 o 
   6   3  10      137.43      146.28     10.99 o 
  -6   4  10       57.17       62.65     13.08 o 
  -5   4  10      206.31      223.65     22.14 o 
  -4   4  10       55.30       62.97      6.16 o 
  -3   4  10      567.94      572.97     12.06 o 
  -2   4  10       28.75       35.12      3.47 o 
  -1   4  10      809.10      853.59     11.86 o 
   0   4  10      366.23      386.20      7.82 o 
   1   4  10      870.41      938.88     13.05 o 
   2   4  10      293.19      297.08      7.77 o 
   3   4  10        0.08        0.03      3.01 o 
   4   4  10        5.35        1.96      4.22 o 
   5   4  10        0.55        2.69      5.06 o 
  -6   5  10       74.95       58.49     13.09 o 
  -5   5  10       36.75       19.85      9.47 o 
  -4   5  10      795.90      834.58     18.42 o 
  -3   5  10     1200.68     1145.71     20.98 o 
  -2   5  10      467.55      440.80      9.82 o 
  -1   5  10      230.83      259.90      9.73 o 
   0   5  10      135.62      153.27      5.46 o 
   1   5  10      373.87      414.79      8.57 o 
   2   5  10        1.02        0.10      2.83 o 
   3   5  10        0.33        3.46      3.14 o 
   4   5  10        9.28       17.83      5.99 o 
   5   5  10       62.10       48.54      7.04 o 
  -6   6  10      130.38       94.64     15.34 o 
  -5   6  10       91.59      108.46     14.47 o 
  -4   6  10      107.31       97.95      7.13 o 
  -3   6  10        9.30        8.92      5.16 o 
  -2   6  10       60.94       64.52      4.10 o 
  -1   6  10      120.01      122.91      9.49 o 
   0   6  10      136.34      120.69      5.99 o 
   1   6  10       85.96      104.17      6.46 o 
   2   6  10       63.12       61.76      4.67 o 
   3   6  10       94.95      103.89      8.27 o 
   4   6  10      453.95      447.63     15.88 o 
   5   6  10       36.94       29.64      7.19 o 
  -6   7  10        4.91        5.64     10.28 o 
  -5   7  10       21.91        8.78      8.95 o 
  -4   7  10      112.63      110.37     11.96 o 
  -3   7  10      235.34      238.13      9.65 o 
  -2   7  10       69.55       61.51      5.20 o 
  -1   7  10      596.58      593.58      9.49 o 
   0   7  10      244.39      234.50      6.52 o 
   1   7  10       73.71       79.53      4.74 o 
   2   7  10      394.70      393.75      9.20 o 
   3   7  10      752.63      722.25     16.10 o 
   4   7  10      162.45      146.61      9.39 o 
   5   7  10       28.42       29.29      7.14 o 
  -6   8  10      110.93      111.04     16.90 o 
  -5   8  10       10.61       12.53      9.17 o 
  -4   8  10       36.01       51.46      6.93 o 
  -3   8  10      343.60      327.46     10.57 o 
  -2   8  10       12.08       13.20      3.69 o 
  -1   8  10       95.55       91.48      7.48 o 
   0   8  10      200.81      175.69      7.06 o 
   1   8  10      123.45      132.49      7.37 o 
   2   8  10      183.05      182.73      8.07 o 
   3   8  10       55.18       53.46      4.87 o 
   4   8  10        1.11        9.45      4.75 o 
   5   8  10       23.59       21.38      5.91 o 
  -6   9  10      116.15      106.17     16.55 o 
  -5   9  10        7.48       12.74      9.38 o 
  -4   9  10       45.11       65.23      9.45 o 
  -3   9  10     3495.64     3410.97     44.97 o 
  -2   9  10      419.05      383.42     11.87 o 
  -1   9  10        0.56        1.64      2.69 o 
   0   9  10      236.74      232.41     10.15 o 
   1   9  10       31.10       30.37      3.75 o 
   2   9  10       57.28       58.44      4.97 o 
   3   9  10      686.55      708.10     14.48 o 
   4   9  10       51.35       37.52      6.31 o 
   5   9  10       21.04       13.15      5.67 o 
  -6  10  10        0.01       -5.48      9.91 o 
  -5  10  10        0.34        2.85      8.78 o 
  -4  10  10      187.60      152.28     10.50 o 
  -3  10  10      243.38      245.55     12.32 o 
  -2  10  10      207.01      188.32     10.55 o 
  -1  10  10      107.81      114.44      6.11 o 
   0  10  10      127.80      105.90      5.64 o 
   1  10  10        4.76        3.01      3.03 o 
   2  10  10     1093.60     1078.47     16.12 o 
   3  10  10      111.70      121.78      6.79 o 
   4  10  10        0.25       -0.47      4.56 o 
   5  10  10        4.95       15.28      5.93 o 
  -5  11  10       70.82       76.92     13.89 o 
  -4  11  10      261.43      271.51     18.78 o 
  -3  11  10        6.00        3.64      5.39 o 
  -2  11  10       45.76       43.62      7.37 o 
  -1  11  10       22.79       24.68      3.88 o 
   0  11  10       61.57       69.32      5.59 o 
   1  11  10      156.36      154.68      7.78 o 
   2  11  10      523.16      540.51     11.43 o 
   3  11  10      974.44     1006.82     17.78 o 
   4  11  10      295.57      313.32     12.73 o 
   5  11  10        7.36        0.77      6.46 o 
  -5  12  10        7.53       16.33     10.52 o 
  -4  12  10       18.68       12.54      6.55 o 
  -3  12  10      900.06      873.28     33.75 o 
  -2  12  10     1799.85     1793.88     30.00 o 
  -1  12  10        4.05       -0.22      4.60 o 
   0  12  10       61.62       81.91      6.09 o 
   1  12  10     1650.50     1651.95     23.19 o 
   2  12  10      107.17      110.36      7.22 o 
   3  12  10     1433.51     1493.98     25.03 o 
   4  12  10      395.90      389.54     13.64 o 
   5  12  10        0.28       -5.49      6.08 o 
  -5  13  10      122.66      136.63     17.36 o 
  -4  13  10       32.12       53.64      9.50 o 
  -3  13  10      108.55      102.63      9.29 o 
  -2  13  10      906.69      935.39     24.42 o 
  -1  13  10       62.00       66.57      7.53 o 
   0  13  10      772.98      764.28     14.69 o 
   1  13  10      390.37      366.88     12.65 o 
   2  13  10      702.61      751.61     13.83 o 
   3  13  10      136.63      155.37      7.95 o 
   4  13  10        3.41       12.65      6.81 o 
   5  13  10       10.91       14.88      7.79 o 
  -5  14  10       41.79       21.51     15.86 o 
  -4  14  10       39.24       21.14      7.92 o 
  -3  14  10      262.13      223.49     12.91 o 
  -2  14  10       36.61       30.05      6.77 o 
  -1  14  10      123.95      120.22      9.39 o 
   0  14  10        5.90        5.34      4.95 o 
   1  14  10        3.49        5.23      3.87 o 
   2  14  10        0.35        3.34      3.46 o 
   3  14  10       28.74       30.42      5.66 o 
   4  14  10      118.25      132.61     14.47 o 
  -5  15  10      101.74      108.02     18.30 o 
  -4  15  10        1.39        1.56      7.72 o 
  -3  15  10        4.82        8.04      6.43 o 
  -2  15  10       65.64       69.39      8.92 o 
  -1  15  10      319.40      291.75     13.38 o 
   0  15  10        0.54       -1.37      5.87 o 
   1  15  10       15.78       16.88      5.41 o 
   2  15  10      379.46      374.24     16.44 o 
   3  15  10       89.13       72.81      8.34 o 
   4  15  10       91.05       83.58     10.14 o 
  -4  16  10        0.82       -7.89      7.69 o 
  -3  16  10        5.81        3.76      6.34 o 
  -2  16  10        1.56        1.78      6.03 o 
  -1  16  10       17.54       17.46      6.25 o 
   0  16  10       13.46       10.24      5.39 o 
   1  16  10      127.45      136.36     11.08 o 
   2  16  10      119.97      139.66     16.06 o 
   3  16  10        3.74        2.82      4.98 o 
   4  16  10      105.23      102.07     13.80 o 
  -4  17  10       14.21       27.56     12.00 o 
  -3  17  10      170.06      163.34     20.86 o 
  -2  17  10      106.87      101.17     10.14 o 
  -1  17  10       26.71       24.13      8.51 o 
   0  17  10      160.91      166.09     12.42 o 
   1  17  10       93.37       74.74      9.46 o 
   2  17  10       31.46       26.52      8.37 o 
   3  17  10       63.50       67.54      9.26 o 
   4  17  10        7.61        0.51      7.02 o 
  -4  18  10      267.49      368.49     20.62 o 
  -3  18  10       62.74       69.46      9.30 o 
  -2  18  10       20.86       17.63      8.64 o 
  -1  18  10      119.72      103.36     11.25 o 
   0  18  10      293.05      286.69     15.74 o 
   1  18  10        5.14       -6.83      6.71 o 
   2  18  10       53.68       43.92      9.46 o 
   3  18  10        3.66        1.47      8.47 o 
  -4  19  10       21.36       37.74     14.77 o 
  -3  19  10        3.78       15.47      9.10 o 
  -2  19  10       68.70       88.18     10.35 o 
  -1  19  10       22.92       19.49      7.04 o 
   0  19  10        0.33       -3.78      5.79 o 
   1  19  10       14.77       22.03      8.56 o 
   2  19  10      406.00      388.90     28.59 o 
   3  19  10       68.11       73.09     26.84 o 
  -3  20  10       35.19       35.64     10.35 o 
  -2  20  10        1.43        1.59     10.39 o 
  -1  20  10       12.18        6.32      7.34 o 
   0  20  10       17.10       18.28      8.81 o 
   1  20  10        0.97        2.25      7.91 o 
   2  20  10        8.18        6.28      9.82 o 
   3  20  10        0.20       -4.23      9.18 o 
  -3  21  10        6.89        9.19      8.48 o 
  -2  21  10       73.42       66.25     12.56 o 
  -1  21  10       64.61       78.56     11.97 o 
   0  21  10       77.04       84.51     12.32 o 
   1  21  10       28.92       48.65     19.90 o 
   2  21  10       81.34       81.79     15.23 o 
  -2  22  10       15.47       23.93     12.68 o 
  -1  22  10        1.67        3.05      8.24 o 
   0  22  10       86.58      127.32     22.82 o 
   1  22  10        1.62       -5.28      8.12 o 
   2  22  10       32.32       26.63     12.12 o 
  -1  23  10      151.73      178.88     17.23 o 
   0  23  10        6.12       17.62     10.13 o 
   1  23  10        6.99       29.27     10.52 o 
  -6   1  11       47.07       72.83     14.79 o 
  -5   1  11       13.77       13.71      7.47 o 
  -4   1  11       97.07       97.30      6.17 o 
  -3   1  11     1165.11     1085.33     15.84 o 
  -2   1  11       32.16       34.27      3.66 o 
  -1   1  11      547.90      542.45      9.61 o 
   0   1  11       37.17       38.63      3.50 o 
   1   1  11       62.71       76.89      4.63 o 
   2   1  11       74.72       87.32      5.20 o 
   3   1  11        0.09        0.42      3.15 o 
   4   1  11       30.59       23.37      5.31 o 
   5   1  11       10.71       26.82      6.01 o 
  -6   2  11        0.94       -8.13      7.42 o 
  -5   2  11       10.42        7.18      7.10 o 
  -4   2  11      139.14      122.85      7.28 o 
  -3   2  11        5.27        5.56      3.47 o 
  -2   2  11        5.94        6.72      4.12 o 
  -1   2  11      212.70      222.84      6.48 o 
   0   2  11       52.45       49.10      4.26 o 
   1   2  11       62.69       54.62      4.11 o 
   2   2  11       27.24       18.28      3.51 o 
   3   2  11       66.71       60.37      4.74 o 
   4   2  11       36.61       61.12      6.75 o 
   5   2  11        0.90        0.09      4.66 o 
  -6   3  11       36.13       38.37     12.21 o 
  -5   3  11        9.37       -0.43      6.40 o 
  -4   3  11       79.18       81.51      6.72 o 
  -3   3  11       83.35       90.39      5.62 o 
  -2   3  11     1089.45     1044.49     14.46 o 
  -1   3  11       24.87       12.15      2.73 o 
   0   3  11      380.23      373.16      7.99 o 
   1   3  11     1183.46     1159.67     15.22 o 
   2   3  11       37.76       45.71      6.09 o 
   3   3  11       16.29       11.79      3.52 o 
   4   3  11       69.63       73.89      7.13 o 
   5   3  11      111.38      101.61     12.15 o 
  -6   4  11        1.02       -3.55      8.87 o 
  -5   4  11       74.86       71.31     13.93 o 
  -4   4  11      225.46      210.45     11.41 o 
  -3   4  11        4.14        7.72      3.46 o 
  -2   4  11      360.85      315.28      8.03 o 
  -1   4  11      179.29      166.34      7.55 o 
   0   4  11      322.80      315.65      7.56 o 
   1   4  11      355.71      353.43      8.29 o 
   2   4  11      138.49      127.76      6.07 o 
   3   4  11        1.01       -2.23      2.97 o 
   4   4  11      292.59      275.75     12.38 o 
   5   4  11        6.73        8.23      5.41 o 
  -6   5  11        2.74       -8.88      8.73 o 
  -5   5  11        3.96        7.04     11.79 o 
  -4   5  11       90.90      102.05      8.29 o 
  -3   5  11      458.19      399.00     13.16 o 
  -2   5  11        0.00       -0.25      2.67 o 
  -1   5  11      211.81      179.70      8.00 o 
   0   5  11        3.38        4.21      2.49 o 
   1   5  11      589.11      639.39     11.07 o 
   2   5  11      374.22      355.22      9.58 o 
   3   5  11        1.59       -0.57      3.02 o 
   4   5  11        2.34        0.16      4.37 o 
   5   5  11       14.71       14.93      5.72 o 
  -6   6  11       29.76       17.56     15.25 o 
  -5   6  11       26.98       19.54     10.01 o 
  -4   6  11      410.96      404.82     12.19 o 
  -3   6  11      515.41      564.70     13.19 o 
  -2   6  11       49.93       63.65      7.99 o 
  -1   6  11        3.56        6.45      2.55 o 
   0   6  11       75.05       81.36      4.65 o 
   1   6  11      789.32      808.66     12.70 o 
   2   6  11      157.37      160.17      6.91 o 
   3   6  11      119.36      118.03      6.37 o 
   4   6  11       67.15       70.67      7.23 o 
   5   6  11       98.99       91.96      8.71 o 
  -6   7  11        0.33       -6.77      9.63 o 
  -5   7  11       53.37       51.24     19.11 o 
  -4   7  11       33.26       28.88      6.98 o 
  -3   7  11     1378.54     1331.21     20.80 o 
  -2   7  11      531.06      500.67     11.77 o 
  -1   7  11      106.68      107.17      8.39 o 
   0   7  11        0.15       -0.13      3.94 o 
   1   7  11       59.53       59.53      4.55 o 
   2   7  11      254.39      259.25     10.70 o 
   3   7  11      514.35      542.31     12.50 o 
   4   7  11      296.08      294.78     14.03 o 
   5   7  11       13.83       24.63      6.22 o 
  -6   8  11        7.67      -13.39      8.93 o 
  -5   8  11       31.56       24.07     10.55 o 
  -4   8  11       32.20       37.31      8.04 o 
  -3   8  11      395.35      420.04     13.90 o 
  -2   8  11      561.05      501.92     11.96 o 
  -1   8  11       18.43       13.05      3.95 o 
   0   8  11      170.24      166.86      9.91 o 
   1   8  11      741.59      701.09     13.29 o 
   2   8  11     1795.74     1780.81     21.60 o 
   3   8  11      356.62      346.50     11.69 o 
   4   8  11       68.16       57.36      7.99 o 
   5   8  11        0.42        6.82      6.19 o 
  -5   9  11        5.63        2.11      9.17 o 
  -4   9  11      132.26      127.96      9.92 o 
  -3   9  11      643.56      688.96     18.69 o 
  -2   9  11      110.41      125.16      7.13 o 
  -1   9  11       59.43       54.72      6.41 o 
   0   9  11      150.88      141.23      6.02 o 
   1   9  11     1378.86     1343.70     17.69 o 
   2   9  11      242.26      232.78      8.15 o 
   3   9  11      208.55      205.33      9.93 o 
   4   9  11      189.98      200.35     12.67 o 
   5   9  11       86.54       79.62      9.70 o 
  -5  10  11       18.08       -0.52      9.35 o 
  -4  10  11        9.66       14.69      6.27 o 
  -3  10  11      609.06      582.70     16.68 o 
  -2  10  11     2089.38     2062.05     32.04 o 
  -1  10  11      399.71      404.53     13.15 o 
   0  10  11        0.67       -1.54      3.36 o 
   1  10  11      457.95      431.22      9.80 o 
   2  10  11       88.72      107.50      7.12 o 
   3  10  11      526.91      539.67     13.03 o 
   4  10  11      259.10      237.16     14.50 o 
   5  10  11       14.15       11.77      6.76 o 
  -5  11  11       15.01       13.68     10.35 o 
  -4  11  11       14.74       11.19      6.09 o 
  -3  11  11        0.17       -1.96      4.97 o 
  -2  11  11     1262.15     1284.76     24.59 o 
  -1  11  11        4.65        9.28      3.34 o 
   0  11  11      326.03      291.68      9.43 o 
   1  11  11       12.08       10.74      4.43 o 
   2  11  11      509.16      524.20     12.79 o 
   3  11  11      105.58      112.69      7.48 o 
   4  11  11     1202.13     1176.85     23.44 o 
   5  11  11       66.45       59.52      9.50 o 
  -5  12  11       59.53       57.75     13.29 o 
  -4  12  11        1.14        1.96      5.80 o 
  -3  12  11       45.75       46.73      7.53 o 
  -2  12  11     3567.73     3445.39     46.52 o 
  -1  12  11        4.40        2.07      4.96 o 
   0  12  11        6.14        4.61      3.90 o 
   1  12  11        7.41        8.23      3.57 o 
   2  12  11       26.16       28.20      5.99 o 
   3  12  11      350.33      338.97     11.37 o 
   4  12  11       46.14       64.61     10.98 o 
  -5  13  11        0.35       -0.88     16.06 o 
  -4  13  11      178.45      169.12     11.99 o 
  -3  13  11       47.24       57.72      8.29 o 
  -2  13  11        0.09        8.22      5.59 o 
  -1  13  11        9.12        9.68      5.35 o 
   0  13  11       89.31       73.84     10.39 o 
   1  13  11      441.08      407.62     11.46 o 
   2  13  11      501.43      496.51     11.48 o 
   3  13  11        3.36       -1.53      4.39 o 
   4  13  11      219.40      186.59     13.51 o 
  -5  14  11       12.54        4.84     10.93 o 
  -4  14  11       12.87       11.63      8.04 o 
  -3  14  11      320.03      280.52     22.83 o 
  -2  14  11     1401.30     1387.16     27.18 o 
  -1  14  11      186.19      161.90     14.09 o 
   0  14  11      123.04       95.51      8.40 o 
   1  14  11      112.28      103.95      7.21 o 
   2  14  11       43.65       49.91      6.06 o 
   3  14  11       69.58       72.56     13.32 o 
   4  14  11       54.27       42.91     12.89 o 
  -5  15  11      395.62      414.06     55.31 o 
  -4  15  11       24.69       35.87      8.20 o 
  -3  15  11       43.42       27.50      7.79 o 
  -2  15  11      249.26      225.15     12.96 o 
  -1  15  11      176.15      153.41     11.50 o 
   0  15  11       15.44       12.02      5.61 o 
   1  15  11      127.92      121.01      9.58 o 
   2  15  11       81.07       88.53     13.29 o 
   3  15  11        1.66        1.53      5.96 o 
   4  15  11      357.81      358.98     30.12 o 
  -4  16  11      109.69      118.80     13.76 o 
  -3  16  11       73.26       61.89      9.22 o 
  -2  16  11      256.86      243.62     13.67 o 
  -1  16  11       58.37       34.78      8.28 o 
   0  16  11      100.86      100.69     14.56 o 
   1  16  11        7.46       17.46      8.52 o 
   2  16  11        8.51        9.55      6.57 o 
   3  16  11       68.92       89.00      8.43 o 
   4  16  11      201.94      224.81     19.95 o 
  -4  17  11      159.16      238.30     25.42 o 
  -3  17  11        0.01      -11.00      7.33 o 
  -2  17  11      246.25      265.88     14.47 o 
  -1  17  11        1.14        0.99      6.07 o 
   0  17  11        0.40       -0.59      5.80 o 
   1  17  11       69.31       65.66      9.10 o 
   2  17  11        0.06       -1.16      6.68 o 
   3  17  11       23.22       23.26      7.65 o 
  -4  18  11        8.94        6.91      9.36 o 
  -3  18  11       25.41       22.78      9.34 o 
  -2  18  11       33.19       22.09     15.85 o 
  -1  18  11       22.46       33.37      7.69 o 
   0  18  11      336.01      309.68     16.92 o 
   1  18  11        0.27        7.19      7.35 o 
   2  18  11       24.86       16.80     12.78 o 
   3  18  11       15.22       21.19     10.47 o 
  -3  19  11        0.08        6.63      7.75 o 
  -2  19  11       17.86       11.58      8.93 o 
  -1  19  11       11.35        2.49      7.73 o 
   0  19  11      439.97      397.87     15.79 o 
   1  19  11        2.70       15.75     10.57 o 
   2  19  11       21.59       20.36     11.60 o 
   3  19  11       49.59       53.31     12.35 o 
  -3  20  11        4.45       13.46     12.27 o 
  -2  20  11      461.15      506.60     25.36 o 
  -1  20  11      173.08      208.11     15.91 o 
   0  20  11        0.65        0.82     10.83 o 
   1  20  11        0.53        6.02      7.98 o 
   2  20  11      167.94      167.55     19.56 o 
  -2  21  11       48.71       67.93     16.50 o 
  -1  21  11       74.33       57.54     21.04 o 
   0  21  11        8.06       11.68     12.20 o 
   1  21  11        0.20        5.77     11.52 o 
   2  21  11       26.14       38.03     10.72 o 
  -2  22  11       14.69       29.18      9.54 o 
  -1  22  11        2.40        6.39      9.03 o 
   0  22  11        0.21        1.78      8.62 o 
   1  22  11       66.42       64.28     12.30 o 
  -1  23  11      166.09      229.00     19.07 o 
   0  23  11       16.52       17.53     11.99 o 
  -6   0  12      453.68      542.08     44.73 o 
  -5   0  12      121.45      129.73     23.18 o 
  -4   0  12      217.07      181.43     11.47 o 
  -3   0  12     1035.98     1036.83     22.36 o 
  -2   0  12       82.79       76.16      7.20 o 
  -1   0  12      320.56      301.58     10.87 o 
   0   0  12      182.81      211.10      9.39 o 
   1   0  12       37.99       38.86      5.52 o 
   2   0  12      798.27      843.00     19.17 o 
   3   0  12        9.23        6.69      4.42 o 
   4   0  12      734.37      668.65     27.45 o 
   5   0  12      156.73      167.70     15.50 o 
  -6   1  12        0.80      -13.28     11.20 o 
  -5   1  12        0.59       -5.51      9.05 o 
  -4   1  12     1141.06     1026.58     16.62 o 
  -3   1  12        3.14       -4.92      3.28 o 
  -2   1  12      660.91      667.61     11.71 o 
  -1   1  12      670.43      634.40     10.93 o 
   0   1  12      224.32      232.35      6.97 o 
   1   1  12        4.29       -0.38      2.68 o 
   2   1  12      104.29       97.12      5.65 o 
   3   1  12      451.40      426.50      9.97 o 
   4   1  12      137.26      110.89      8.53 o 
   5   1  12       16.36       20.47      5.88 o 
  -6   2  12        9.91      -17.49     15.86 o 
  -5   2  12       52.80       61.81      9.75 o 
  -4   2  12       66.82       59.07      6.07 o 
  -3   2  12       52.53       38.52      4.58 o 
  -2   2  12     2047.12     1929.98     21.94 o 
  -1   2  12      322.12      324.23      8.49 o 
   0   2  12      188.96      200.11      7.32 o 
   1   2  12       63.38       55.24      4.40 o 
   2   2  12      441.70      487.13     10.34 o 
   3   2  12       17.03       17.80      3.64 o 
   4   2  12        1.88        1.84      4.52 o 
   5   2  12       32.91       31.38      6.47 o 
  -6   3  12       21.61       56.08     12.99 o 
  -5   3  12       44.28       46.20      9.27 o 
  -4   3  12      410.65      377.92     11.98 o 
  -3   3  12       32.30       22.26      4.09 o 
  -2   3  12      221.70      219.39      7.41 o 
  -1   3  12      148.31      127.23      6.93 o 
   0   3  12      169.23      206.64      6.68 o 
   1   3  12       11.67       11.73      3.25 o 
   2   3  12       85.74       87.33      5.53 o 
   3   3  12        0.00        0.48      3.07 o 
   4   3  12        0.74        1.31      4.37 o 
   5   3  12      120.51      147.18     13.74 o 
  -6   4  12        5.48        4.31      9.47 o 
  -5   4  12      214.85      180.00     13.83 o 
  -4   4  12        0.62        0.69      4.28 o 
  -3   4  12      208.56      203.40     10.08 o 
  -2   4  12      345.71      326.77      8.36 o 
  -1   4  12      742.85      760.81     12.02 o 
   0   4  12       76.30       68.34      7.00 o 
   1   4  12      657.83      662.45     11.63 o 
   2   4  12       90.80      103.37      6.15 o 
   3   4  12      148.45      140.80      6.81 o 
   4   4  12        9.85        1.29      4.51 o 
   5   4  12      216.77      219.52     12.38 o 
  -6   5  12      317.09      350.81     25.24 o 
  -5   5  12       71.68       61.75     11.91 o 
  -4   5  12        6.55       10.43      4.64 o 
  -3   5  12      668.75      628.70     18.14 o 
  -2   5  12      124.55      128.45      7.84 o 
  -1   5  12        5.32        0.32      2.59 o 
   0   5  12       78.66       91.59      5.25 o 
   1   5  12       64.77       49.86      4.38 o 
   2   5  12      395.47      397.88      9.66 o 
   3   5  12      102.43       91.32      7.88 o 
   4   5  12        0.00       -1.32      4.29 o 
   5   5  12       39.81       43.50      6.80 o 
  -6   6  12       20.56       -6.04     19.32 o 
  -5   6  12       16.21       27.25     10.35 o 
  -4   6  12     1377.69     1282.63     32.63 o 
  -3   6  12      521.74      493.53     12.57 o 
  -2   6  12        0.97       -0.03      2.15 o 
  -1   6  12       44.65       57.05      4.16 o 
   0   6  12      548.46      541.43     10.24 o 
   1   6  12      154.74      153.93      7.97 o 
   2   6  12      171.13      156.11      7.11 o 
   3   6  12       41.54       47.52      5.89 o 
   4   6  12      210.14      197.25     10.87 o 
   5   6  12        5.29        2.74      5.17 o 
  -6   7  12      181.26      197.54     20.65 o 
  -5   7  12       77.15       74.82     13.62 o 
  -4   7  12        4.10        4.90      5.32 o 
  -3   7  12      963.23      958.53     17.53 o 
  -2   7  12      491.14      467.67     11.82 o 
  -1   7  12      492.69      467.43     17.37 o 
   0   7  12      405.82      430.42      9.37 o 
   1   7  12       42.86       33.83      4.83 o 
   2   7  12      437.29      409.67     10.00 o 
   3   7  12        2.21        0.53      2.27 o 
   4   7  12      437.88      435.17     14.14 o 
   5   7  12        9.58       -3.60      4.95 o 
  -5   8  12       14.18       11.49     17.49 o 
  -4   8  12      740.18      725.37     18.89 o 
  -3   8  12     1002.46      960.78     20.77 o 
  -2   8  12     1964.26     1897.22     25.52 o 
  -1   8  12       60.48       60.61      6.02 o 
   0   8  12     2295.90     2355.45     25.19 o 
   1   8  12        8.58        3.79      3.66 o 
   2   8  12      651.39      622.72     15.63 o 
   3   8  12       19.74       21.24      4.15 o 
   4   8  12        2.34        6.44      5.01 o 
   5   8  12        0.02        4.80      5.61 o 
  -5   9  12        0.00      -12.28      8.19 o 
  -4   9  12      208.75      211.49     12.18 o 
  -3   9  12       41.07       35.73      6.59 o 
  -2   9  12      174.47      173.87      8.22 o 
  -1   9  12       58.13       57.10      5.21 o 
   0   9  12      185.79      201.12      7.11 o 
   1   9  12        8.85        9.37      3.36 o 
   2   9  12      773.31      800.69     13.97 o 
   3   9  12        0.01        2.74      3.40 o 
   4   9  12      290.80      300.22     12.94 o 
   5   9  12       12.86       12.70      5.95 o 
  -5  10  12        3.09       13.79     10.98 o 
  -4  10  12       37.45       40.95      8.65 o 
  -3  10  12      248.26      234.90     12.55 o 
  -2  10  12      698.94      689.65     17.81 o 
  -1  10  12      115.86      116.08      6.97 o 
   0  10  12       14.85       28.16      4.70 o 
   1  10  12      227.06      225.70      7.86 o 
   2  10  12      647.65      674.52     12.97 o 
   3  10  12       72.41       70.29      7.19 o 
   4  10  12        5.15        1.23      5.44 o 
   5  10  12       65.04       72.25      8.62 o 
  -5  11  12       51.27       45.13     22.57 o 
  -4  11  12       13.44       24.40      6.95 o 
  -3  11  12       21.17       27.90      6.41 o 
  -2  11  12       71.54       67.07      7.73 o 
  -1  11  12        0.01       -0.11      4.58 o 
   0  11  12        4.26        1.76      3.66 o 
   1  11  12      147.74      132.03      6.66 o 
   2  11  12      543.04      543.37     13.19 o 
   3  11  12       11.40       13.25      4.91 o 
   4  11  12      231.01      229.52     14.14 o 
  -5  12  12       20.26       10.79     23.59 o 
  -4  12  12       20.38       19.22      7.06 o 
  -3  12  12      137.33      134.73     10.43 o 
  -2  12  12        0.21       -1.44      4.78 o 
  -1  12  12      160.86      140.68      9.68 o 
   0  12  12       23.86       26.21      4.64 o 
   1  12  12       57.82       45.76      5.55 o 
   2  12  12        8.90       10.22      3.80 o 
   3  12  12      414.08      428.18     14.00 o 
   4  12  12      114.94       90.83     14.41 o 
  -5  13  12       45.55       44.79     13.19 o 
  -4  13  12        0.00      -11.91      8.63 o 
  -3  13  12        2.06       -1.00      5.80 o 
  -2  13  12       12.14        1.36      5.81 o 
  -1  13  12       79.97       82.32      8.33 o 
   0  13  12        6.91        9.07      7.69 o 
   1  13  12       16.40       21.28      5.52 o 
   2  13  12        5.70       11.02      3.93 o 
   3  13  12      295.93      303.85     14.32 o 
   4  13  12        1.87        0.41      8.32 o 
  -5  14  12       25.78        7.74     11.02 o 
  -4  14  12      190.42      205.73     13.43 o 
  -3  14  12      127.94      117.18     10.45 o 
  -2  14  12        4.40        7.84      6.02 o 
  -1  14  12      362.54      395.98     17.73 o 
   0  14  12      944.15      811.09     23.30 o 
   1  14  12       26.38       14.55      4.56 o 
   2  14  12      903.32      911.66     18.20 o 
   3  14  12       62.83       61.24     10.49 o 
   4  14  12      197.44      160.24     13.06 o 
  -4  15  12      199.53      229.99     14.62 o 
  -3  15  12      284.57      264.69     14.86 o 
  -2  15  12        4.08        5.02      6.25 o 
  -1  15  12       40.75       48.59      7.48 o 
   0  15  12        1.62       11.99      5.83 o 
   1  15  12       45.85       38.09      6.77 o 
   2  15  12      150.03      176.05      9.86 o 
   3  15  12      114.67      139.15     12.70 o 
   4  15  12       47.68       62.68      9.84 o 
  -4  16  12       25.95       15.56      7.83 o 
  -3  16  12        1.59       -9.08      6.05 o 
  -2  16  12       75.94       83.20      9.75 o 
  -1  16  12       28.68       18.70      7.75 o 
   0  16  12        6.11       -0.33      5.44 o 
   1  16  12      190.26      174.63     11.46 o 
   2  16  12       51.85       61.99     12.60 o 
   3  16  12       98.31      117.50     11.46 o 
  -4  17  12        1.23       -5.68     13.70 o 
  -3  17  12        9.81       10.12      7.73 o 
  -2  17  12      503.50      472.41     20.86 o 
  -1  17  12        0.02       -6.98      5.81 o 
   0  17  12      209.58      184.72     11.94 o 
   1  17  12        1.20       -1.00      5.70 o 
   2  17  12       14.31       34.72     13.10 o 
   3  17  12       83.82       86.13     10.26 o 
  -3  18  12       14.91        1.63      8.79 o 
  -2  18  12      285.03      262.58     15.85 o 
  -1  18  12       31.15       36.01      8.04 o 
   0  18  12      147.30      127.65     10.83 o 
   1  18  12        1.37       -5.14      6.67 o 
   2  18  12       18.57       22.67     13.87 o 
   3  18  12        0.00        0.50      9.76 o 
  -3  19  12       18.15       10.04      9.39 o 
  -2  19  12       13.03       24.10     11.72 o 
  -1  19  12      150.87      174.42     17.63 o 
   0  19  12        3.00        1.12      7.29 o 
   1  19  12        6.36       10.32      8.10 o 
   2  19  12       11.36       21.48     12.73 o 
  -3  20  12       62.18       80.09     11.13 o 
  -2  20  12        3.21       14.63      9.74 o 
  -1  20  12        0.59       -6.67      9.14 o 
   0  20  12       53.61       75.76     11.89 o 
   1  20  12        3.91       -5.88      8.86 o 
   2  20  12        6.92        6.88      8.81 o 
  -2  21  12       60.55       85.39     20.13 o 
  -1  21  12       30.78       42.46     16.49 o 
   0  21  12        0.34        5.83     11.47 o 
   1  21  12       12.61       15.87     10.25 o 
  -1  22  12       34.06       36.57     10.88 o 
   0  22  12        8.42        9.87     11.34 o 
   1  22  12      129.47      140.27     15.79 o 
  -6   1  13       15.31        7.62     16.88 o 
  -5   1  13        1.13       -0.60      9.34 o 
  -4   1  13       19.64       19.00      4.38 o 
  -3   1  13      405.20      394.76     12.70 o 
  -2   1  13      393.45      372.08     10.31 o 
  -1   1  13      686.03      703.11     18.46 o 
   0   1  13       36.14       34.60      4.40 o 
   1   1  13      330.56      316.09      8.41 o 
   2   1  13        9.36        4.00      3.33 o 
   3   1  13        0.07       -1.84      3.00 o 
   4   1  13      109.26       95.56      8.37 o 
   5   1  13       12.71       18.34      5.79 o 
  -6   2  13      109.45      123.63     26.03 o 
  -5   2  13        0.44       -3.77      6.94 o 
  -4   2  13        3.62       -2.46      4.17 o 
  -3   2  13       22.51       21.99      4.26 o 
  -2   2  13       12.54       13.31      3.50 o 
  -1   2  13      973.03      927.72     15.08 o 
   0   2  13      312.29      298.42      8.99 o 
   1   2  13       34.08       34.22      4.11 o 
   2   2  13       87.44       90.02      5.69 o 
   3   2  13       37.88       31.85      4.22 o 
   4   2  13       49.43       50.82      9.57 o 
   5   2  13        1.32        8.15      5.34 o 
  -6   3  13       31.52       32.53     20.74 o 
  -5   3  13       10.25       11.24      7.41 o 
  -4   3  13      130.08      115.48      7.99 o 
  -3   3  13      681.11      662.24     14.63 o 
  -2   3  13       64.33       48.67      4.53 o 
  -1   3  13       82.78       90.72      5.86 o 
   0   3  13        4.88        5.59      3.12 o 
   1   3  13        3.91        3.39      3.13 o 
   2   3  13      491.42      509.16     13.85 o 
   3   3  13       15.46       16.14      3.74 o 
   4   3  13       48.17       39.22      6.39 o 
   5   3  13      314.67      332.11     19.25 o 
  -6   4  13       37.56       55.14     13.57 o 
  -5   4  13        2.59       -0.89     16.47 o 
  -4   4  13        4.34       10.88      4.93 o 
  -3   4  13       60.03       53.64      5.89 o 
  -2   4  13      200.74      198.03      7.49 o 
  -1   4  13      531.44      516.70     10.25 o 
   0   4  13       89.33       75.76      4.98 o 
   1   4  13      360.87      351.97      9.01 o 
   2   4  13     1012.91     1022.39     15.73 o 
   3   4  13       56.42       50.32      4.82 o 
   4   4  13      231.77      236.54     11.96 o 
   5   4  13      177.71      185.06     11.81 o 
  -6   5  13       78.54      110.39     16.44 o 
  -5   5  13       97.41       77.98     13.28 o 
  -4   5  13       78.30       90.52      7.52 o 
  -3   5  13       52.99       45.12      5.59 o 
  -2   5  13      235.53      248.30     13.53 o 
  -1   5  13      705.36      669.96     11.69 o 
   0   5  13       37.75       51.13      5.37 o 
   1   5  13      934.59      910.88     14.31 o 
   2   5  13        0.13        0.66      3.28 o 
   3   5  13      151.90      149.95      8.03 o 
   4   5  13       41.24       32.57      6.01 o 
   5   5  13       75.54       84.13     10.36 o 
  -5   6  13        0.36      -15.64     21.76 o 
  -4   6  13       85.48       66.56      9.33 o 
  -3   6  13      167.72      155.24     12.94 o 
  -2   6  13        6.12        3.93      3.65 o 
  -1   6  13      302.50      269.37      7.67 o 
   0   6  13      347.80      326.22      8.64 o 
   1   6  13      503.44      477.12     11.93 o 
   2   6  13      425.60      421.79     10.22 o 
   3   6  13      148.44      136.77      7.83 o 
   4   6  13      111.31       96.12      9.14 o 
   5   6  13        5.32        0.16      5.37 o 
  -5   7  13       76.68       82.15     13.97 o 
  -4   7  13        0.89        6.41      5.56 o 
  -3   7  13      362.06      355.56     11.23 o 
  -2   7  13      893.50      897.92     19.81 o 
  -1   7  13        4.60        4.37      4.28 o 
   0   7  13       80.37       83.61      5.37 o 
   1   7  13       19.26       18.99      4.19 o 
   2   7  13      471.39      455.16     10.55 o 
   3   7  13      351.45      331.19     10.56 o 
   4   7  13       43.95       47.21      6.79 o 
   5   7  13      153.54      162.90     13.38 o 
  -5   8  13       95.78      122.33     16.38 o 
  -4   8  13       22.72       21.61      8.51 o 
  -3   8  13      195.27      207.28     11.64 o 
  -2   8  13      510.39      459.85     12.21 o 
  -1   8  13       16.47        8.81      4.72 o 
   0   8  13      401.29      399.19      9.39 o 
   1   8  13      301.59      292.62      8.50 o 
   2   8  13      191.51      196.40      9.09 o 
   3   8  13       26.69       33.43      5.08 o 
   4   8  13      181.39      161.53     14.88 o 
   5   8  13      160.93      180.95     14.38 o 
  -5   9  13        2.19       -1.48      9.03 o 
  -4   9  13       28.73       27.26      6.70 o 
  -3   9  13      204.55      175.88     11.09 o 
  -2   9  13      389.32      368.74     13.55 o 
  -1   9  13       35.53       50.17      5.29 o 
   0   9  13       75.88       79.53      6.32 o 
   1   9  13       45.05       53.45      4.82 o 
   2   9  13      316.61      312.79      9.29 o 
   3   9  13        0.09        0.85      4.06 o 
   4   9  13        5.88        7.75      5.23 o 
  -5  10  13        0.04      -12.98      8.65 o 
  -4  10  13        6.85        2.04      5.86 o 
  -3  10  13        4.87        1.44      5.10 o 
  -2  10  13      195.68      185.43     11.13 o 
  -1  10  13       86.78       68.72      6.00 o 
   0  10  13       19.90       15.43      4.39 o 
   1  10  13      865.76      836.24     14.31 o 
   2  10  13       94.25      100.58      6.44 o 
   3  10  13       16.17       13.08      4.71 o 
   4  10  13        7.97       11.55      5.59 o 
  -5  11  13       82.51       92.22     15.46 o 
  -4  11  13        2.15       -0.60      5.93 o 
  -3  11  13       55.19       50.39      7.49 o 
  -2  11  13      830.16      769.09     19.35 o 
  -1  11  13       10.33        3.13      4.90 o 
   0  11  13       17.57       14.84      4.25 o 
   1  11  13      508.05      499.53     12.72 o 
   2  11  13        8.93       12.69      4.41 o 
   3  11  13       77.37       74.32      6.75 o 
   4  11  13        1.10        7.59      5.40 o 
  -5  12  13       21.45       17.66     11.12 o 
  -4  12  13       13.19        1.65      6.10 o 
  -3  12  13       83.70       69.80      8.53 o 
  -2  12  13      100.02       89.65     10.80 o 
  -1  12  13      469.74      420.51     14.59 o 
   0  12  13      135.49      115.91      7.56 o 
   1  12  13       11.54        2.60      3.83 o 
   2  12  13        9.80        9.76      3.89 o 
   3  12  13      146.33      158.40      9.01 o 
   4  12  13       72.42       49.21      7.28 o 
  -5  13  13       14.69       16.54     11.58 o 
  -4  13  13      446.51      434.23     26.00 o 
  -3  13  13        8.85       10.23      6.28 o 
  -2  13  13        3.00       -0.19      5.20 o 
  -1  13  13      202.52      214.15     12.06 o 
   0  13  13       22.67       11.47      5.58 o 
   1  13  13      264.20      260.52     10.31 o 
   2  13  13       19.33       19.06      6.67 o 
   3  13  13       44.76       41.62      6.02 o 
   4  13  13       21.77       17.30      7.42 o 
  -4  14  13        9.88        6.52      6.97 o 
  -3  14  13      584.83      579.36     22.07 o 
  -2  14  13      251.00      246.60     16.79 o 
  -1  14  13      387.21      342.64     14.07 o 
   0  14  13      138.30       84.04      8.62 o 
   1  14  13      282.11      267.99     12.12 o 
   2  14  13       86.03       97.02      7.82 o 
   3  14  13       45.74       33.56      7.46 o 
   4  14  13       89.82      111.08     17.49 o 
  -4  15  13       47.38       54.43      9.31 o 
  -3  15  13      584.94      539.39     18.75 o 
  -2  15  13      158.22      151.70     11.56 o 
  -1  15  13      205.17      184.53     12.09 o 
   0  15  13      205.96      182.65     11.79 o 
   1  15  13      518.33      537.43     16.96 o 
   2  15  13       65.79       60.38      7.59 o 
   3  15  13      103.92      105.60     13.51 o 
  -4  16  13        0.10       -6.70      6.92 o 
  -3  16  13      170.06      211.89     14.15 o 
  -2  16  13      108.07       81.97     10.27 o 
  -1  16  13      645.03      650.99     19.32 o 
   0  16  13       15.93        7.41      6.23 o 
   1  16  13        0.62       -3.23      5.37 o 
   2  16  13      332.06      388.52     15.59 o 
   3  16  13       10.82       20.34     19.32 o 
  -4  17  13        0.02        2.20      9.22 o 
  -3  17  13        9.90        8.95      7.43 o 
  -2  17  13        3.62        3.10      6.76 o 
  -1  17  13       15.19       17.00      7.08 o 
   0  17  13       11.49       13.50      7.28 o 
   1  17  13       39.87       38.37      7.53 o 
   2  17  13       35.29       45.04     12.48 o 
   3  17  13       96.17      127.34     15.23 o 
  -3  18  13        0.47       -0.35      7.45 o 
  -2  18  13        4.18        4.73      7.15 o 
  -1  18  13      229.71      228.80     14.18 o 
   0  18  13       39.87       43.01      8.49 o 
   1  18  13        0.09        1.19      6.68 o 
   2  18  13      391.70      434.75     20.53 o 
  -3  19  13        0.02       -4.60      8.74 o 
  -2  19  13        5.70       -0.35      6.91 o 
  -1  19  13      235.51      245.74     14.86 o 
   0  19  13       20.81       37.96      9.43 o 
   1  19  13        8.72       -1.69     10.22 o 
   2  19  13      138.93      127.65     32.00 o 
  -2  20  13      119.77      130.68     15.06 o 
  -1  20  13      132.09      159.34     15.28 o 
   0  20  13        0.02       -0.33     10.76 o 
   1  20  13       50.95       78.36     17.28 o 
   2  20  13       77.71       91.72     15.58 o 
  -2  21  13        0.29        0.90     14.99 o 
  -1  21  13       24.53        5.76      9.36 o 
   0  21  13        0.02        1.88     20.96 o 
   1  21  13        4.43        7.08     10.58 o 
  -5   0  14       91.96      140.71     24.40 o 
  -4   0  14       39.13       46.38      8.15 o 
  -3   0  14      115.88       90.17      8.59 o 
  -2   0  14       13.58       10.00      6.84 o 
  -1   0  14      646.46      646.54     17.16 o 
   0   0  14      120.10      118.78     17.28 o 
   1   0  14        0.26       -4.99      4.35 o 
   2   0  14      892.20      842.69     20.41 o 
   3   0  14      146.74      142.03     14.45 o 
   4   0  14       82.42       64.50     10.49 o 
   5   0  14       66.11       52.17     10.92 o 
  -5   1  14       50.00       43.28     19.52 o 
  -4   1  14       38.56       31.17      5.56 o 
  -3   1  14     1643.85     1475.99     20.27 o 
  -2   1  14      991.36      948.86     15.01 o 
  -1   1  14      165.82      177.17     17.21 o 
   0   1  14      119.45      121.78      6.89 o 
   1   1  14        0.11       -1.11      3.22 o 
   2   1  14       40.07       35.62      4.45 o 
   3   1  14       36.34       35.83      5.52 o 
   4   1  14        7.15       -3.35      4.68 o 
   5   1  14      108.10      106.46     16.76 o 
  -5   2  14        7.36        0.38      9.48 o 
  -4   2  14       10.72       10.51      5.20 o 
  -3   2  14       16.69       16.28      4.06 o 
  -2   2  14     1607.28     1565.92     20.17 o 
  -1   2  14        4.71        4.00      3.98 o 
   0   2  14       32.93       26.46      3.91 o 
   1   2  14      140.44      132.65      6.53 o 
   2   2  14      299.64      273.82      8.63 o 
   3   2  14      112.54      139.89      7.86 o 
   4   2  14       89.13       92.06      8.21 o 
   5   2  14        0.85        8.43      5.71 o 
  -5   3  14       30.83       41.34     15.59 o 
  -4   3  14       73.53       74.12      7.08 o 
  -3   3  14     1195.61     1097.50     19.31 o 
  -2   3  14       65.57       62.62      5.10 o 
  -1   3  14       59.69       57.46      4.76 o 
   0   3  14       45.81       45.93      6.15 o 
   1   3  14        5.79        1.52      3.32 o 
   2   3  14      839.93      813.93     15.67 o 
   3   3  14      169.14      162.00      9.59 o 
   4   3  14      111.80       94.83      8.48 o 
   5   3  14       68.18       75.41     13.15 o 
  -5   4  14      269.69      314.71     43.31 o 
  -4   4  14       84.01      105.19      7.89 o 
  -3   4  14      283.69      282.65     10.44 o 
  -2   4  14     1307.58     1264.52     20.18 o 
  -1   4  14      249.19      252.49      8.02 o 
   0   4  14       27.16       32.56      4.23 o 
   1   4  14      879.37      850.26     14.13 o 
   2   4  14      521.38      513.78     11.29 o 
   3   4  14       18.68       12.78      5.07 o 
   4   4  14      219.71      199.16     11.29 o 
   5   4  14       87.47       95.36      9.29 o 
  -5   5  14       33.76       29.37     11.79 o 
  -4   5  14      116.38      120.68      8.41 o 
  -3   5  14       90.23      104.58      7.50 o 
  -2   5  14      437.38      424.05     11.69 o 
  -1   5  14      580.85      537.11     11.12 o 
   0   5  14      137.62      133.09     10.78 o 
   1   5  14      838.57      806.64     15.67 o 
   2   5  14       22.08       26.33      4.24 o 
   3   5  14       54.95       57.18      5.82 o 
   4   5  14      234.49      226.23     12.09 o 
   5   5  14       98.31       89.33      9.06 o 
  -5   6  14        3.55        5.84      9.37 o 
  -4   6  14      571.97      570.71     16.99 o 
  -3   6  14      194.69      192.08     14.79 o 
  -2   6  14      303.56      321.96     10.61 o 
  -1   6  14       13.34       11.70      3.90 o 
   0   6  14       48.86       45.92      4.61 o 
   1   6  14       73.94       71.53      5.43 o 
   2   6  14      246.63      263.15      9.01 o 
   3   6  14        3.03       13.38      4.32 o 
   4   6  14       97.04       94.04      8.43 o 
   5   6  14       39.61       47.28      7.63 o 
  -5   7  14       63.04       49.37     12.80 o 
  -4   7  14      145.26      145.15     10.66 o 
  -3   7  14     1271.19     1296.75     25.55 o 
  -2   7  14       11.19        6.61      2.75 o 
  -1   7  14      205.53      212.11      9.33 o 
   0   7  14        1.14       -0.66      3.13 o 
   1   7  14       68.58       69.53      6.02 o 
   2   7  14       38.93       50.92      4.94 o 
   3   7  14       15.66       14.90      4.62 o 
   4   7  14      177.87      158.20     10.45 o 
  -5   8  14        2.62       -4.56     20.33 o 
  -4   8  14      156.70      151.24     10.86 o 
  -3   8  14      121.06      121.32     12.74 o 
  -2   8  14      893.28      789.86     16.01 o 
  -1   8  14        3.32        0.33      3.54 o 
   0   8  14        3.01        3.60      3.82 o 
   1   8  14       14.63       11.95      3.59 o 
   2   8  14      177.62      170.18      7.94 o 
   3   8  14       72.51       80.25      6.87 o 
   4   8  14       55.09       75.79      8.07 o 
  -5   9  14       17.86       19.80     11.14 o 
  -4   9  14        0.02       -0.71      5.52 o 
  -3   9  14      179.14      181.87     11.48 o 
  -2   9  14       17.42       18.39      5.65 o 
  -1   9  14      276.93      259.32     14.22 o 
   0   9  14      538.68      539.76     26.08 o 
   1   9  14      279.76      255.71      8.93 o 
   2   9  14       64.25       68.90      5.68 o 
   3   9  14        2.14        3.38      4.31 o 
   4   9  14       31.69       26.01      6.19 o 
  -5  10  14        1.47       -3.06      9.33 o 
  -4  10  14       61.07       60.33      8.40 o 
  -3  10  14        1.07        5.05      5.83 o 
  -2  10  14       51.25       49.07      7.23 o 
  -1  10  14        4.82        3.30      3.55 o 
   0  10  14       76.73       87.91     10.17 o 
   1  10  14      264.85      276.71     10.34 o 
   2  10  14        3.20        3.67      3.72 o 
   3  10  14        8.59        6.56      4.54 o 
   4  10  14       78.22       89.82      8.63 o 
  -5  11  14        4.00        7.79     10.23 o 
  -4  11  14       22.70       28.71      8.44 o 
  -3  11  14       14.93       11.32      6.11 o 
  -2  11  14        1.08        0.09      5.15 o 
  -1  11  14        0.47        1.48      4.94 o 
   0  11  14        5.63        7.30      4.29 o 
   1  11  14       13.97       20.86      4.82 o 
   2  11  14      102.98       93.42      7.27 o 
   3  11  14       22.55       19.88      5.26 o 
   4  11  14        1.22        0.95      5.31 o 
  -5  12  14      101.87      146.33     18.47 o 
  -4  12  14        9.06        8.69      6.58 o 
  -3  12  14      156.75      149.77     11.46 o 
  -2  12  14       30.05       27.31      7.75 o 
  -1  12  14      595.24      564.99     16.93 o 
   0  12  14      251.35      271.72     10.44 o 
   1  12  14      126.72      104.35      7.70 o 
   2  12  14        3.53        1.61      4.33 o 
   3  12  14        0.01        7.06      4.68 o 
   4  12  14        0.99        9.23      5.81 o 
  -4  13  14      223.84      239.68     14.68 o 
  -3  13  14        2.15        4.64      6.15 o 
  -2  13  14        1.32        8.91      6.13 o 
  -1  13  14       52.92       64.99      8.05 o 
   0  13  14       50.87       53.67      7.41 o 
   1  13  14        8.75       10.12      4.70 o 
   2  13  14       28.47       24.41      5.48 o 
   3  13  14       21.59       19.76      6.16 o 
   4  13  14       14.52       16.77      6.23 o 
  -4  14  14       33.03       31.63      8.52 o 
  -3  14  14      315.74      291.65     15.47 o 
  -2  14  14      356.81      319.23     15.47 o 
  -1  14  14      192.43      178.01     14.50 o 
   0  14  14       23.56       24.61      6.63 o 
   1  14  14       48.05       55.49      9.10 o 
   2  14  14       48.97       53.85      6.53 o 
   3  14  14      109.75       97.84      8.95 o 
  -4  15  14       14.68       17.00      7.98 o 
  -3  15  14      125.02      104.05     10.81 o 
  -2  15  14        8.08        8.84      8.77 o 
  -1  15  14      337.40      257.26     13.82 o 
   0  15  14        7.73       -1.27      5.60 o 
   1  15  14      411.90      407.19     15.58 o 
   2  15  14      336.83      358.46     12.67 o 
   3  15  14       14.91       13.60      8.68 o 
  -4  16  14       11.61       -1.95      7.20 o 
  -3  16  14       62.67       51.98      9.19 o 
  -2  16  14      190.07      197.22     13.20 o 
  -1  16  14       19.98       18.65      6.76 o 
   0  16  14      177.02      197.26     12.76 o 
   1  16  14        6.54       11.34      6.03 o 
   2  16  14      194.54      163.66     11.52 o 
   3  16  14       71.81      101.47     13.66 o 
  -3  17  14       12.33       21.76      8.06 o 
  -2  17  14        1.20       -0.72      7.81 o 
  -1  17  14     1018.35     1006.90     24.93 o 
   0  17  14       37.64       50.06     11.09 o 
   1  17  14      289.03      296.43     15.33 o 
   2  17  14        1.63        9.43     10.26 o 
  -3  18  14        0.02       -2.91      7.61 o 
  -2  18  14        5.55        3.73      8.22 o 
  -1  18  14       15.41       13.00      7.48 o 
   0  18  14        0.82        3.47      6.51 o 
   1  18  14        0.59       -8.16      5.44 o 
   2  18  14       12.85       -0.84      9.96 o 
  -2  19  14      198.88      217.41     16.14 o 
  -1  19  14       72.36       53.84     10.91 o 
   0  19  14       18.92       16.83      7.62 o 
   1  19  14       14.92       11.64     11.57 o 
   2  19  14      114.37      151.75     15.83 o 
  -2  20  14        0.02        5.41      9.74 o 
  -1  20  14      422.34      480.34     49.15 o 
   0  20  14       14.15       30.82     13.73 o 
   1  20  14       70.54       74.92     11.87 o 
  -1  21  14       22.55       31.75     11.88 o 
   0  21  14        8.12       21.92      8.96 o 
  -5   1  15       10.07       -8.92     13.22 o 
  -4   1  15       71.30       80.04      7.15 o 
  -3   1  15      350.53      334.82      9.89 o 
  -2   1  15        5.52        1.93      3.40 o 
  -1   1  15      610.63      564.30     15.70 o 
   0   1  15       27.69       30.73      4.71 o 
   1   1  15       18.51       15.34      3.97 o 
   2   1  15       14.64        9.91      3.71 o 
   3   1  15      140.08      118.66      8.49 o 
   4   1  15       13.21        5.82      5.04 o 
  -5   2  15       73.86       82.20     15.25 o 
  -4   2  15       19.08       17.07      5.22 o 
  -3   2  15      201.02      194.90      9.60 o 
  -2   2  15      707.50      674.92     14.55 o 
  -1   2  15       40.79       47.20      4.76 o 
   0   2  15       31.07       39.19      4.48 o 
   1   2  15      117.25      116.46      6.52 o 
   2   2  15       18.96       20.71      4.12 o 
   3   2  15       34.64       34.65      5.99 o 
   4   2  15        2.24        3.69      7.51 o 
  -5   3  15       35.50       45.01     10.51 o 
  -4   3  15      176.76      177.72      9.95 o 
  -3   3  15        0.10        4.72      4.10 o 
  -2   3  15      193.14      194.34      8.16 o 
  -1   3  15        3.86        4.27      3.33 o 
   0   3  15      148.03      140.98      7.08 o 
   1   3  15       72.97       78.91      5.64 o 
   2   3  15      649.81      634.24     12.84 o 
   3   3  15      986.79      898.67     19.76 o 
   4   3  15       33.41       40.91      6.83 o 
  -5   4  15        3.97        8.66     11.18 o 
  -4   4  15      334.31      319.48     11.95 o 
  -3   4  15       51.71       43.66      5.74 o 
  -2   4  15        0.02       -2.41      3.30 o 
  -1   4  15       21.63       20.75      4.02 o 
   0   4  15       27.79       37.58      4.49 o 
   1   4  15     1162.24     1115.97     16.94 o 
   2   4  15      209.14      202.92      8.52 o 
   3   4  15      113.72      131.04      9.19 o 
   4   4  15        0.03       -4.10      4.56 o 
  -5   5  15       65.61       53.95     12.79 o 
  -4   5  15       33.65       24.43      6.37 o 
  -3   5  15       42.79       41.26      5.85 o 
  -2   5  15       42.55       40.26      5.26 o 
  -1   5  15     2046.57     1953.04     23.61 o 
   0   5  15       33.80       28.68      4.36 o 
   1   5  15      267.91      245.63      8.42 o 
   2   5  15      354.36      342.21      9.72 o 
   3   5  15       73.16       67.22      7.26 o 
   4   5  15        4.73       15.32      5.66 o 
  -5   6  15        4.90       20.14     10.45 o 
  -4   6  15       28.72       35.61      6.99 o 
  -3   6  15       17.09       12.98      4.78 o 
  -2   6  15        1.20       -1.60      3.64 o 
  -1   6  15      254.48      222.40      9.77 o 
   0   6  15      375.10      379.64     10.58 o 
   1   6  15       17.31       16.68      4.31 o 
   2   6  15      156.74      154.01      7.69 o 
   3   6  15      428.03      431.91     13.83 o 
   4   6  15       17.36       14.14      5.78 o 
  -5   7  15       29.95       36.18     11.82 o 
  -4   7  15        2.48        5.51      5.77 o 
  -3   7  15      157.58      140.59     10.26 o 
  -2   7  15        0.52        0.78      3.50 o 
  -1   7  15      390.62      405.07     11.67 o 
   0   7  15       51.95       50.19      4.92 o 
   1   7  15       52.21       49.41      5.46 o 
   2   7  15       34.18       36.91      4.79 o 
   3   7  15      448.46      463.60     13.06 o 
   4   7  15       11.45        7.48      5.45 o 
  -5   8  15        7.84       15.91     10.44 o 
  -4   8  15        3.12        1.57      5.61 o 
  -3   8  15        0.61        3.97      5.43 o 
  -2   8  15        4.71        0.91      3.89 o 
  -1   8  15      336.31      322.44     11.27 o 
   0   8  15      142.46      138.52      9.05 o 
   1   8  15       87.77       74.48      5.72 o 
   2   8  15      203.87      186.85     11.52 o 
   3   8  15       76.78       67.68      6.66 o 
   4   8  15        1.25        2.93      5.16 o 
  -5   9  15        1.62        1.28     11.18 o 
  -4   9  15       82.20      101.86      9.81 o 
  -3   9  15      100.34       86.34      8.88 o 
  -2   9  15       83.12       88.11      8.57 o 
  -1   9  15      316.29      294.44     20.30 o 
   0   9  15      250.35      247.88     15.92 o 
   1   9  15      101.06       95.04      7.43 o 
   2   9  15        6.72       11.47      6.04 o 
   3   9  15        3.32        3.81      4.38 o 
   4   9  15       10.60        5.93      5.51 o 
  -5  10  15      387.31      402.36     27.41 o 
  -4  10  15        1.93        0.99      5.87 o 
  -3  10  15       22.63       22.23      6.49 o 
  -2  10  15        0.95       -6.77      5.07 o 
  -1  10  15      274.44      226.32      9.83 o 
   0  10  15      265.20      225.78     10.03 o 
   1  10  15       11.30        8.54      4.40 o 
   2  10  15       69.97       67.80      6.63 o 
   3  10  15        0.22        2.35      4.38 o 
   4  10  15        2.02        8.04      5.72 o 
  -4  11  15        8.41        8.95      6.66 o 
  -3  11  15      140.91      131.20     10.82 o 
  -2  11  15       38.87       32.64      6.88 o 
  -1  11  15      520.50      440.07     15.33 o 
   0  11  15       34.95       24.65      5.22 o 
   1  11  15      403.23      372.27     12.10 o 
   2  11  15       25.44       28.23      5.41 o 
   3  11  15      169.40      171.17      9.63 o 
   4  11  15      278.95      313.43     14.94 o 
  -4  12  15      141.99      175.56     16.44 o 
  -3  12  15      256.81      261.14     14.40 o 
  -2  12  15       22.01       18.19      6.52 o 
  -1  12  15      371.84      401.54     19.60 o 
   0  12  15      177.45      173.46     11.21 o 
   1  12  15       24.45       29.53      5.54 o 
   2  12  15       83.22       75.82      7.26 o 
   3  12  15       37.91       42.85      6.16 o 
  -4  13  15      376.38      417.95     20.43 o 
  -3  13  15        4.40       -4.07      5.96 o 
  -2  13  15        2.61       -0.31      5.74 o 
  -1  13  15       49.03       45.94      7.47 o 
   0  13  15       11.17       13.53      5.92 o 
   1  13  15      306.81      304.77     11.82 o 
   2  13  15       47.92       39.12      6.15 o 
   3  13  15       26.19       33.78     13.89 o 
  -4  14  15        2.19        4.40      8.24 o 
  -3  14  15      111.99      104.93     10.68 o 
  -2  14  15       79.88       72.43      9.40 o 
  -1  14  15       39.08       44.42      7.60 o 
   0  14  15        3.70       -4.56      5.34 o 
   1  14  15        0.01        2.92      5.60 o 
   2  14  15       11.99       20.08      5.63 o 
   3  14  15      133.06      143.80     12.74 o 
  -4  15  15       15.95       29.35      8.85 o 
  -3  15  15      360.14      320.42     27.88 o 
  -2  15  15        5.56        2.69      6.36 o 
  -1  15  15        0.00       -7.74      5.43 o 
   0  15  15       92.23       85.53     13.54 o 
   1  15  15       45.88       28.10      7.22 o 
   2  15  15      158.86      154.97     11.51 o 
   3  15  15        8.35       14.04      6.80 o 
  -3  16  15       39.94       24.94      8.04 o 
  -2  16  15      124.03      106.76     11.06 o 
  -1  16  15      116.49      113.75     10.65 o 
   0  16  15      273.16      254.61     21.84 o 
   1  16  15       77.24       90.56     14.09 o 
   2  16  15      160.00      151.26     11.73 o 
  -3  17  15       51.07       66.17     10.51 o 
  -2  17  15      172.39      201.50     14.21 o 
  -1  17  15        5.66        2.68      6.55 o 
   0  17  15      119.22      155.18     12.32 o 
   1  17  15      246.75      236.17     13.92 o 
   2  17  15      168.86      178.31     15.60 o 
  -2  18  15        0.18       -6.68      7.18 o 
  -1  18  15      170.12      167.09     13.13 o 
   0  18  15        3.23       -8.90      5.93 o 
   1  18  15      148.70      150.80     12.22 o 
   2  18  15        8.69       19.47     11.92 o 
  -2  19  15       88.20       91.80     13.62 o 
  -1  19  15       36.22       37.86      9.17 o 
   0  19  15       19.98       17.07      7.71 o 
   1  19  15      111.73      101.70     17.00 o 
  -1  20  15      306.09      334.52     18.18 o 
   0  20  15      123.31      101.01     15.76 o 
  -5   0  16       21.65       12.20     16.27 o 
  -4   0  16       25.36       18.33      8.74 o 
  -3   0  16       68.22       74.04      8.47 o 
  -2   0  16     1119.24     1026.47     23.56 o 
  -1   0  16      696.28      700.89     18.85 o 
   0   0  16       10.55        7.35      6.14 o 
   1   0  16     1101.54     1054.49     31.34 o 
   2   0  16       42.60       40.15      6.76 o 
   3   0  16      133.07      145.65     13.64 o 
   4   0  16        2.25       -6.80      6.47 o 
  -5   1  16        3.33      -14.12     10.59 o 
  -4   1  16      123.97       92.99      8.96 o 
  -3   1  16      110.29       87.89      7.18 o 
  -2   1  16      357.71      323.37     10.83 o 
  -1   1  16     1020.88     1015.65     16.31 o 
   0   1  16     1766.30     1737.16     24.77 o 
   1   1  16        4.46        1.98      4.74 o 
   2   1  16        0.27       -3.03      3.43 o 
   3   1  16       27.95       24.63      6.45 o 
   4   1  16       16.37       22.88      8.80 o 
  -5   2  16      222.96      247.97     21.71 o 
  -4   2  16       16.96       20.90      7.42 o 
  -3   2  16      145.76      156.56      9.10 o 
  -2   2  16      235.22      232.36     12.43 o 
  -1   2  16        2.93        5.22      3.45 o 
   0   2  16        6.38        7.46      4.02 o 
   1   2  16        2.86        5.85      3.53 o 
   2   2  16       35.03       38.73      4.81 o 
   3   2  16      166.35      157.21     10.04 o 
   4   2  16       24.41       27.60      6.40 o 
  -5   3  16        0.02       -9.76     14.23 o 
  -4   3  16      311.55      325.91     12.89 o 
  -3   3  16       39.94       44.24      5.86 o 
  -2   3  16      218.98      199.44      9.58 o 
  -1   3  16      202.38      207.91      8.36 o 
   0   3  16      814.79      773.70     14.03 o 
   1   3  16      383.73      356.74      9.80 o 
   2   3  16      215.43      192.27      8.48 o 
   3   3  16      129.17      130.56      9.20 o 
   4   3  16       72.47       78.93      9.34 o 
  -5   4  16       56.10       58.56     20.33 o 
  -4   4  16       92.76      103.04      8.39 o 
  -3   4  16        4.17        4.36      4.31 o 
  -2   4  16       13.58       12.91      4.41 o 
  -1   4  16      411.60      407.97     10.47 o 
   0   4  16      118.29      112.79      6.57 o 
   1   4  16      105.82      113.46      6.94 o 
   2   4  16       10.71       14.65      4.14 o 
   3   4  16      120.65      120.48      9.06 o 
   4   4  16      145.34      130.66     10.35 o 
  -5   5  16      183.26      216.48     69.74 o 
  -4   5  16      109.23      113.35      9.94 o 
  -3   5  16       56.98       46.23      6.10 o 
  -2   5  16       72.82       66.77      6.39 o 
  -1   5  16      283.32      283.86     10.31 o 
   0   5  16       12.05       15.86      3.95 o 
   1   5  16       15.99       13.76      5.09 o 
   2   5  16       59.48       58.78      5.60 o 
   3   5  16      207.38      175.16     10.64 o 
   4   5  16       32.63       35.92      6.71 o 
  -5   6  16       48.85       27.51     15.05 o 
  -4   6  16       75.60       82.54      8.96 o 
  -3   6  16      469.98      424.54     16.18 o 
  -2   6  16      424.22      408.98     12.37 o 
  -1   6  16       96.48      106.61      7.44 o 
   0   6  16       18.79       12.93      3.90 o 
   1   6  16       27.70       30.69      6.32 o 
   2   6  16       52.01       47.88      5.40 o 
   3   6  16       68.96       66.43      7.34 o 
   4   6  16        0.96       11.70      5.67 o 
  -5   7  16        2.97        3.19      9.85 o 
  -4   7  16       54.52       40.89      7.69 o 
  -3   7  16      101.99      107.61     11.09 o 
  -2   7  16       12.54       13.81      5.16 o 
  -1   7  16        0.38        0.57      3.57 o 
   0   7  16       74.99       65.28      6.53 o 
   1   7  16       48.73       44.22      5.07 o 
   2   7  16       43.27       46.42      5.39 o 
   3   7  16      229.59      236.80     13.62 o 
   4   7  16        1.11        7.87      8.23 o 
  -5   8  16       27.53       24.48     15.05 o 
  -4   8  16      112.12      132.56     10.92 o 
  -3   8  16        3.68        3.06      5.63 o 
  -2   8  16       23.29       20.48      6.82 o 
  -1   8  16      361.30      342.18     11.35 o 
   0   8  16      238.45      231.44     10.52 o 
   1   8  16       25.12       20.36      4.43 o 
   2   8  16       22.95       27.54      5.31 o 
   3   8  16        5.10        6.91      5.46 o 
   4   8  16       10.62       15.53      5.93 o 
  -4   9  16       65.82       72.69      9.27 o 
  -3   9  16       17.50        7.83      7.42 o 
  -2   9  16       25.65       18.95      6.15 o 
  -1   9  16       84.56       71.25      6.53 o 
   0   9  16       93.28       73.89      6.76 o 
   1   9  16       51.29       49.86      6.19 o 
   2   9  16        5.53        8.10      4.64 o 
   3   9  16        6.92        8.31      5.32 o 
   4   9  16        7.73        5.47      5.67 o 
  -4  10  16       22.41       17.40      7.25 o 
  -3  10  16        6.70        0.65      5.81 o 
  -2  10  16        8.51        5.36      5.61 o 
  -1  10  16      115.91       92.38      8.96 o 
   0  10  16        0.35       -0.28      3.92 o 
   1  10  16        0.01        3.85      4.39 o 
   2  10  16       33.09       30.43      6.62 o 
   3  10  16        8.99       11.58      5.60 o 
  -4  11  16       63.60       76.63      9.63 o 
  -3  11  16       71.84       81.91      9.19 o 
  -2  11  16       52.91       55.35      7.92 o 
  -1  11  16       11.41       13.19      5.91 o 
   0  11  16       56.96       44.74      6.04 o 
   1  11  16       44.02       36.51      6.09 o 
   2  11  16        7.95        6.15      4.74 o 
   3  11  16       20.58       15.13      5.71 o 
  -4  12  16       14.25       12.30      7.81 o 
  -3  12  16       20.69       17.45      6.91 o 
  -2  12  16      139.55      116.92     10.39 o 
  -1  12  16      575.13      540.87     17.51 o 
   0  12  16        2.46       -1.25      4.88 o 
   1  12  16        7.13       13.04      4.84 o 
   2  12  16       64.68       82.67      7.64 o 
   3  12  16       12.45       10.86      8.48 o 
  -4  13  16        0.08       -4.43      7.98 o 
  -3  13  16      102.40       99.63     10.63 o 
  -2  13  16        1.59        8.17      6.38 o 
  -1  13  16      189.55      194.43     12.50 o 
   0  13  16      151.60      135.82     10.68 o 
   1  13  16        4.42        8.86      4.86 o 
   2  13  16       24.35       15.67      5.44 o 
   3  13  16        0.00        7.17     10.37 o 
  -3  14  16        1.18       -8.88      5.92 o 
  -2  14  16       53.88       45.61      8.33 o 
  -1  14  16      128.55      141.79     16.44 o 
   0  14  16      321.78      267.95     18.78 o 
   1  14  16       47.14       81.20      9.33 o 
   2  14  16       94.11      115.82      9.02 o 
   3  14  16        0.63        7.30      6.47 o 
  -3  15  16       12.51       -1.75      7.02 o 
  -2  15  16        0.61       -3.20      6.20 o 
  -1  15  16       55.32       56.49      8.71 o 
   0  15  16      137.68      138.61     11.44 o 
   1  15  16       21.75       22.19      6.83 o 
   2  15  16        1.53        2.04      6.04 o 
  -3  16  16      364.39      363.28     18.63 o 
  -2  16  16       67.64       83.95     10.42 o 
  -1  16  16       72.71       58.49      8.91 o 
   0  16  16      106.29      106.24     10.55 o 
   1  16  16        5.02        4.87      6.52 o 
   2  16  16      116.02      109.52     11.42 o 
  -2  17  16      190.94      211.50     14.77 o 
  -1  17  16       42.92       45.27      8.86 o 
   0  17  16        4.81        5.72      6.82 o 
   1  17  16      312.58      314.62     32.26 o 
   2  17  16       63.44       75.83     12.35 o 
  -2  18  16       36.58       42.55      9.72 o 
  -1  18  16        0.07       -9.31      6.21 o 
   0  18  16       16.10        1.15      7.18 o 
   1  18  16      184.64      196.48     14.75 o 
  -1  19  16        4.35        8.65      7.76 o 
   0  19  16      502.70      489.36     19.02 o 
  -5   1  17      133.29      101.60     16.23 o 
  -4   1  17      511.79      541.20     39.09 o 
  -3   1  17       26.58       35.03     10.55 o 
  -2   1  17        3.97        3.66      3.63 o 
  -1   1  17     1002.45     1018.75     16.79 o 
   0   1  17      453.57      460.41     11.24 o 
   1   1  17      721.50      720.16     14.17 o 
   2   1  17        3.85        4.47      3.73 o 
   3   1  17       82.54       94.98      8.92 o 
   4   1  17      100.67      110.44      9.82 o 
  -5   2  17       41.25       21.04     12.77 o 
  -4   2  17       11.78       13.08      5.96 o 
  -3   2  17       15.33       15.76      4.93 o 
  -2   2  17     1398.63     1326.63     22.13 o 
  -1   2  17       47.90       53.44      5.18 o 
   0   2  17     1412.51     1407.28     22.41 o 
   1   2  17       15.32       14.16      4.16 o 
   2   2  17       55.63       44.87      6.96 o 
   3   2  17       34.91       36.34      6.71 o 
   4   2  17       30.94       27.89      6.41 o 
  -5   3  17      107.79      133.39     25.62 o 
  -4   3  17       60.33       64.83      7.83 o 
  -3   3  17        5.44        3.93      4.44 o 
  -2   3  17       16.14       21.12      4.85 o 
  -1   3  17       17.52       16.68      4.12 o 
   0   3  17       10.02       15.65      4.45 o 
   1   3  17      437.51      409.95     10.90 o 
   2   3  17        0.57        2.41      3.77 o 
   3   3  17      182.10      173.76     14.44 o 
   4   3  17      116.97      105.97      9.67 o 
  -5   4  17       14.75        6.91     17.08 o 
  -4   4  17      334.03      335.12     13.58 o 
  -3   4  17       41.42       57.21      8.04 o 
  -2   4  17      491.24      467.91     13.42 o 
  -1   4  17       17.45       22.54      4.78 o 
   0   4  17      164.09      166.65      9.44 o 
   1   4  17      168.09      167.98      8.08 o 
   2   4  17       11.57       13.72      4.31 o 
   3   4  17       76.64       65.71      7.60 o 
   4   4  17       11.82       13.22      5.90 o 
  -5   5  17       15.92       -6.10     15.86 o 
  -4   5  17       69.40       83.66      9.02 o 
  -3   5  17       92.98       77.08      7.38 o 
  -2   5  17       78.82       76.42      6.86 o 
  -1   5  17      837.60      839.06     17.39 o 
   0   5  17      174.54      161.67      7.89 o 
   1   5  17       48.70       47.20      5.75 o 
   2   5  17       21.72       17.02      4.58 o 
   3   5  17        5.75       11.35      8.75 o 
   4   5  17      164.59      130.93     10.48 o 
  -5   6  17      112.77      143.04     17.83 o 
  -4   6  17        2.03        2.05      6.01 o 
  -3   6  17        3.43        1.55      4.64 o 
  -2   6  17      216.37      201.03     10.20 o 
  -1   6  17       13.80        7.58      4.11 o 
   0   6  17      277.02      246.63     10.92 o 
   1   6  17       32.35       37.44      4.87 o 
   2   6  17      173.20      162.54     11.73 o 
   3   6  17       14.31       17.49      5.53 o 
   4   6  17       63.24       79.95     10.05 o 
  -4   7  17       77.23       92.77      9.78 o 
  -3   7  17        4.41        9.02      5.90 o 
  -2   7  17      110.38      107.95      8.01 o 
  -1   7  17      330.10      316.86     11.65 o 
   0   7  17       97.57       99.00      7.58 o 
   1   7  17       53.31       48.61      5.33 o 
   2   7  17      130.43      127.42     10.01 o 
   3   7  17      265.54      241.42     12.54 o 
   4   7  17      198.89      216.70     15.32 o 
  -4   8  17      249.24      330.86     23.35 o 
  -3   8  17       45.79       42.63     12.03 o 
  -2   8  17        1.41        7.34      5.72 o 
  -1   8  17      128.44      123.03      8.28 o 
   0   8  17      173.50      185.78     15.04 o 
   1   8  17       86.23       77.87      7.03 o 
   2   8  17       55.32       52.84      5.73 o 
   3   8  17       43.22       33.69      6.71 o 
  -4   9  17      234.46      303.07     16.07 o 
  -3   9  17       78.76       88.82      9.46 o 
  -2   9  17        9.22        8.63      5.70 o 
  -1   9  17       20.88       19.94      5.00 o 
   0   9  17       12.48        9.39      4.64 o 
   1   9  17        0.58       -1.58      4.29 o 
   2   9  17      167.22      169.26     10.97 o 
   3   9  17       60.58       57.77      7.59 o 
  -4  10  17       20.96       19.73      8.60 o 
  -3  10  17        0.16       -0.52      6.07 o 
  -2  10  17        2.12        6.93      5.90 o 
  -1  10  17        7.86       -0.05      5.16 o 
   0  10  17        8.40       11.82      5.33 o 
   1  10  17        3.60       -2.82      4.16 o 
   2  10  17       49.24       41.51      6.17 o 
   3  10  17       70.67       82.13      8.59 o 
  -4  11  17       74.78       77.34      9.90 o 
  -3  11  17       48.99       56.09      8.67 o 
  -2  11  17        2.67        2.14      5.93 o 
  -1  11  17       40.59       45.13      7.67 o 
   0  11  17       64.68       83.87      7.40 o 
   1  11  17        0.15       -3.32      4.36 o 
   2  11  17      139.09      140.33      9.39 o 
   3  11  17       51.26       44.96      8.52 o 
  -4  12  17      163.15      203.95     14.30 o 
  -3  12  17       99.03      107.73     17.37 o 
  -2  12  17        0.64        5.22      6.18 o 
  -1  12  17       20.12       19.29      6.47 o 
   0  12  17      104.96       78.11      8.87 o 
   1  12  17       13.13       17.21      5.46 o 
   2  12  17      295.78      248.12     12.20 o 
   3  12  17       22.92       31.00     10.30 o 
  -3  13  17       32.95       29.01      8.29 o 
  -2  13  17       29.90       25.13      7.55 o 
  -1  13  17       48.67       61.94      8.61 o 
   0  13  17      170.55      174.94     15.38 o 
   1  13  17        6.18        4.24      5.86 o 
   2  13  17      271.86      268.88     16.10 o 
  -3  14  17       33.25       44.48     13.13 o 
  -2  14  17       27.91       26.99      8.02 o 
  -1  14  17        0.01       -0.09      5.89 o 
   0  14  17       10.18        8.33      6.38 o 
   1  14  17        4.32       10.52      6.18 o 
   2  14  17       20.03       24.29      6.23 o 
  -3  15  17       41.23       40.63      9.02 o 
  -2  15  17       55.57       59.62     12.02 o 
  -1  15  17        0.00       -1.03      6.22 o 
   0  15  17        0.48        2.08      6.04 o 
   1  15  17       52.22       38.95     12.97 o 
   2  15  17       45.03       54.64      8.71 o 
  -2  16  17        9.30        5.55      7.15 o 
  -1  16  17        5.82       10.81      6.87 o 
   0  16  17      175.29      192.98     13.64 o 
   1  16  17        0.25       -1.58      6.44 o 
  -2  17  17        0.03        9.36      9.80 o 
  -1  17  17       13.57       17.35      7.70 o 
   0  17  17      521.31      569.79     20.03 o 
   1  17  17       58.79       55.55      8.98 o 
  -1  18  17       14.64       12.24      7.78 o 
   0  18  17      143.03      147.56     15.64 o 
  -4   0  18      650.52      699.40     28.60 o 
  -3   0  18       83.24       94.56     19.11 o 
  -2   0  18      112.41       88.23      9.53 o 
  -1   0  18      494.26      497.78     17.45 o 
   0   0  18       31.37       32.34      6.76 o 
   1   0  18     1166.78     1166.94     26.70 o 
   2   0  18       52.07       53.82      9.43 o 
   3   0  18      209.99      200.89     16.65 o 
   4   0  18      291.83      280.69     20.94 o 
  -4   1  18       64.61       71.79      8.76 o 
  -3   1  18       76.93       87.99     11.56 o 
  -2   1  18       40.96       45.22      6.08 o 
  -1   1  18      316.00      319.81     10.15 o 
   0   1  18      130.79      156.33      8.06 o 
   1   1  18      998.05     1003.83     17.34 o 
   2   1  18       30.65       27.28      4.78 o 
   3   1  18       33.96       33.95      6.47 o 
   4   1  18        9.68        6.55      5.96 o 
  -4   2  18       15.71       26.86      6.99 o 
  -3   2  18      269.69      274.64     12.17 o 
  -2   2  18       70.57       64.24      6.56 o 
  -1   2  18       12.39       16.03      4.28 o 
   0   2  18     2520.15     2568.57     30.43 o 
   1   2  18       21.30       18.73      4.52 o 
   2   2  18       81.51       88.78      6.61 o 
   3   2  18       45.66       43.27      7.34 o 
   4   2  18        4.00        4.29      5.88 o 
  -4   3  18      542.48      539.38     21.21 o 
  -3   3  18        1.86        1.53      4.60 o 
  -2   3  18        0.01       -2.28      3.93 o 
  -1   3  18      145.87      141.06      8.77 o 
   0   3  18      187.56      198.21      9.92 o 
   1   3  18       96.28       96.49      6.79 o 
   2   3  18        0.42        0.53      3.84 o 
   3   3  18       71.98       85.20      8.47 o 
  -4   4  18       24.51       23.86      6.91 o 
  -3   4  18       25.38       36.01      6.06 o 
  -2   4  18       62.74       63.53      6.83 o 
  -1   4  18        6.22        8.23      4.52 o 
   0   4  18       11.73       11.96      4.69 o 
   1   4  18       17.27       17.52      4.99 o 
   2   4  18        9.70        5.43      4.19 o 
   3   4  18       57.97       48.80      7.40 o 
  -4   5  18      239.46      277.72     14.82 o 
  -3   5  18      130.07      116.41      8.82 o 
  -2   5  18       67.35       57.08      6.63 o 
  -1   5  18      335.61      298.19     11.73 o 
   0   5  18      206.42      189.01     12.50 o 
   1   5  18      158.21      161.53      8.37 o 
   2   5  18      174.74      171.74      9.34 o 
   3   5  18       29.63       34.50      6.84 o 
  -4   6  18      246.42      267.12     14.89 o 
  -3   6  18      157.17      143.32     11.27 o 
  -2   6  18       25.12       19.46      5.15 o 
  -1   6  18       12.39       15.76      4.82 o 
   0   6  18      237.62      244.17     13.10 o 
   1   6  18       28.72       28.44      4.91 o 
   2   6  18       48.68       50.43      6.82 o 
   3   6  18       87.29       92.18     11.29 o 
  -4   7  18       15.30       15.52      6.96 o 
  -3   7  18       17.54       20.46      6.92 o 
  -2   7  18       49.16       52.68      6.55 o 
  -1   7  18       95.72       85.34      7.52 o 
   0   7  18       95.18       91.98      9.10 o 
   1   7  18      160.36      161.54     10.05 o 
   2   7  18       37.49       38.73      5.44 o 
   3   7  18        2.27        1.62      5.21 o 
  -4   8  18       11.39       23.71     10.19 o 
  -3   8  18       86.45       91.57     15.85 o 
  -2   8  18      153.69      136.30     10.86 o 
  -1   8  18       16.12        9.19      4.79 o 
   0   8  18       81.04       61.51      8.01 o 
   1   8  18       34.83       45.56      6.21 o 
   2   8  18       24.35       32.96      7.45 o 
   3   8  18       51.10       48.17      7.33 o 
  -4   9  18      104.42      135.58     12.15 o 
  -3   9  18       78.86      117.29     10.70 o 
  -2   9  18       45.61       31.75      7.18 o 
  -1   9  18        2.88        2.47      4.77 o 
   0   9  18       70.59       75.04      7.32 o 
   1   9  18        3.68        1.58      4.93 o 
   2   9  18        2.14        3.94      5.99 o 
   3   9  18       84.00       89.68     10.04 o 
  -4  10  18        3.83       -4.89      6.47 o 
  -3  10  18      216.73      234.18     20.88 o 
  -2  10  18       19.25       10.75      6.36 o 
  -1  10  18       23.23       10.85      7.10 o 
   0  10  18       51.62       59.11      6.97 o 
   1  10  18       21.93       20.39      5.62 o 
   2  10  18        1.48       -2.67      4.54 o 
   3  10  18       33.65       20.68      7.81 o 
  -3  11  18       13.23       15.71      7.23 o 
  -2  11  18       49.37       60.40      8.83 o 
  -1  11  18        0.06        1.09      5.71 o 
   0  11  18      138.83      150.71     11.49 o 
   1  11  18        1.15        1.05      5.71 o 
   2  11  18        0.00        1.29      4.86 o 
  -3  12  18        6.88        4.23      6.73 o 
  -2  12  18       77.05       79.01      9.55 o 
  -1  12  18      116.25      122.34     11.02 o 
   0  12  18        0.04        3.52      5.71 o 
   1  12  18        0.07        3.74      4.75 o 
   2  12  18        9.06       21.38      5.99 o 
  -3  13  18       50.38       76.95     10.33 o 
  -2  13  18       56.43       46.82      8.75 o 
  -1  13  18        6.13        1.89      5.96 o 
   0  13  18       44.21       36.51      7.55 o 
   1  13  18       61.60       63.16      8.67 o 
   2  13  18       81.60      121.61     14.35 o 
  -3  14  18      101.12      100.63     11.42 o 
  -2  14  18      475.85      534.94     19.57 o 
  -1  14  18        7.96        7.39      6.54 o 
   0  14  18       57.74       66.85      9.18 o 
   1  14  18      120.88      167.70     12.68 o 
   2  14  18       77.17       89.79     10.17 o 
  -2  15  18       11.62       11.56      7.62 o 
  -1  15  18       51.87       59.27      9.45 o 
   0  15  18       61.49       73.68     15.81 o 
   1  15  18       30.87       39.87      8.37 o 
  -2  16  18       15.49       19.42      8.58 o 
  -1  16  18       16.87       18.24      7.46 o 
   0  16  18        7.18        0.72      6.97 o 
   1  16  18       11.56       20.07     12.43 o 
  -4   1  19      138.69      152.79     16.11 o 
  -3   1  19        9.24       15.90      5.98 o 
  -2   1  19       12.04        5.21      6.60 o 
  -1   1  19       26.37       24.67      4.69 o 
   0   1  19      160.88      177.86      8.92 o 
   1   1  19     1078.39     1062.15     18.36 o 
   2   1  19        4.02       11.47      4.39 o 
   3   1  19        1.51        3.83      5.38 o 
  -4   2  19       38.21       32.82     17.14 o 
  -3   2  19       28.21       55.35      7.56 o 
  -2   2  19        0.80        6.91      4.58 o 
  -1   2  19        1.21        5.70      4.52 o 
   0   2  19        0.57       13.82      4.58 o 
   1   2  19       52.13       53.46      9.86 o 
   2   2  19       10.41       14.36      4.59 o 
   3   2  19       49.64       57.13      8.39 o 
  -4   3  19       93.36       99.64     10.09 o 
  -3   3  19        2.99        2.76      4.66 o 
  -2   3  19      325.54      345.16     12.95 o 
  -1   3  19      664.24      664.38     16.22 o 
   0   3  19       85.55       90.61      6.80 o 
   1   3  19        2.31        1.90      4.52 o 
   2   3  19        2.36        5.88      4.32 o 
   3   3  19      165.98      154.18     10.89 o 
  -4   4  19       12.53       21.24     11.33 o 
  -3   4  19       17.27       16.00      6.46 o 
  -2   4  19       40.16       31.86      5.82 o 
  -1   4  19      376.45      382.64     12.93 o 
   0   4  19      836.03      856.09     23.95 o 
   1   4  19        0.25       -1.74      3.80 o 
   2   4  19       20.42       17.17      4.91 o 
   3   4  19       88.06       96.39      9.29 o 
  -4   5  19       19.63       31.13      7.57 o 
  -3   5  19       76.96       82.26      8.04 o 
  -2   5  19      127.76      113.41      8.54 o 
  -1   5  19      211.05      195.13     10.48 o 
   0   5  19       54.32       57.49      9.22 o 
   1   5  19       53.47       51.93      5.85 o 
   2   5  19       30.82       36.03      5.49 o 
   3   5  19        0.59        2.15      5.49 o 
  -4   6  19      112.33      112.88     11.79 o 
  -3   6  19      427.13      475.06     19.19 o 
  -2   6  19       83.38       91.90      7.98 o 
  -1   6  19        0.04       -1.14      4.20 o 
   0   6  19      218.62      194.81     12.09 o 
   1   6  19        2.25       -0.15      4.48 o 
   2   6  19      163.63      173.70      9.16 o 
   3   6  19      106.61       96.17     14.56 o 
  -4   7  19        0.83        3.01      6.58 o 
  -3   7  19      153.09      190.69     12.95 o 
  -2   7  19      160.27      147.88     13.93 o 
  -1   7  19       32.93       43.22      6.38 o 
   0   7  19        3.94        7.47      5.52 o 
   1   7  19       33.70       28.80      5.72 o 
   2   7  19        7.12        7.70      5.14 o 
   3   7  19        0.04       -1.88      5.65 o 
  -4   8  19       73.70       79.67     10.16 o 
  -3   8  19        0.90       -2.47      5.88 o 
  -2   8  19      128.40      124.69     10.78 o 
  -1   8  19      228.61      257.10     16.54 o 
   0   8  19        0.14       -3.62      5.11 o 
   1   8  19        0.00        6.48      5.28 o 
   2   8  19        4.81       -0.39      5.69 o 
   3   8  19       65.67       65.92      8.35 o 
  -3   9  19      214.65      216.93     14.18 o 
  -2   9  19       20.84       25.94      7.14 o 
  -1   9  19       29.60       23.75      6.87 o 
   0   9  19       55.93       74.07      8.77 o 
   1   9  19       62.02       58.90      7.17 o 
   2   9  19        1.62        1.84      4.72 o 
  -3  10  19       25.44       37.54      8.13 o 
  -2  10  19        9.73       13.08      6.69 o 
  -1  10  19       16.83       11.72      6.34 o 
   0  10  19       31.63       35.12      7.34 o 
   1  10  19        2.64       -0.87      4.61 o 
   2  10  19       90.20       96.68      8.44 o 
  -3  11  19      209.04      223.87     14.91 o 
  -2  11  19        4.06        1.90      6.52 o 
  -1  11  19       14.55       14.21      6.56 o 
   0  11  19        2.01        3.16      5.92 o 
   1  11  19      118.39      111.34      9.10 o 
   2  11  19       13.72        7.78      6.79 o 
  -3  12  19       59.73       76.23     10.35 o 
  -2  12  19       67.22       78.84     10.01 o 
  -1  12  19      154.37      154.70     12.27 o 
   0  12  19        0.03        1.95      6.05 o 
   1  12  19        8.58       13.85      6.73 o 
   2  12  19       73.57       87.49      8.55 o 
  -2  13  19       72.74       82.72     10.62 o 
  -1  13  19       14.09        9.56      7.07 o 
   0  13  19        0.72        1.09      6.29 o 
   1  13  19      175.05      205.92     14.97 o 
  -2  14  19        9.83       10.68      7.63 o 
  -1  14  19        0.22       -1.18      7.34 o 
   0  14  19        8.93       10.01      8.20 o 
   1  14  19       54.26       77.47     16.67 o 
  -1  15  19       56.18       52.20      9.27 o 
   0  15  19        4.70        3.56      6.72 o 
  -4   0  20      269.91      276.41     42.29 o 
  -3   0  20        0.16        4.97      7.46 o 
  -2   0  20      150.05      171.49     16.53 o 
  -1   0  20      209.25      213.49     14.27 o 
   0   0  20      780.36      811.33     23.30 o 
   1   0  20      617.78      583.42     24.79 o 
   2   0  20       18.57       34.77      7.52 o 
   3   0  20        0.40        3.16      7.87 o 
  -4   1  20      108.13      101.49     10.31 o 
  -3   1  20        7.94        6.41      5.72 o 
  -2   1  20        0.88       -1.65      4.74 o 
  -1   1  20      711.30      743.22     20.67 o 
   0   1  20        1.50        4.31      3.96 o 
   1   1  20      290.41      318.81     12.23 o 
   2   1  20      126.17      143.47      8.53 o 
   3   1  20        1.85       -4.65      5.23 o 
  -4   2  20       50.82       77.15     11.92 o 
  -3   2  20       79.81       91.27      9.65 o 
  -2   2  20        0.28       -0.35      4.30 o 
  -1   2  20      206.37      228.30     11.48 o 
   0   2  20      776.33      812.32     24.10 o 
   1   2  20      176.81      179.19     10.87 o 
   2   2  20        0.02        3.03      5.76 o 
   3   2  20       89.19       87.60      9.16 o 
  -4   3  20        0.07        2.23     11.17 o 
  -3   3  20       16.61       19.51      7.40 o 
  -2   3  20       49.77       67.41      7.40 o 
  -1   3  20        0.05        7.58      4.59 o 
   0   3  20      767.37      775.70     18.11 o 
   1   3  20      574.87      547.05     13.59 o 
   2   3  20       91.59       83.16      7.18 o 
   3   3  20       67.23       69.22      8.67 o 
  -4   4  20        0.04       22.12      9.64 o 
  -3   4  20        0.50        1.99      5.27 o 
  -2   4  20      119.80      133.17      9.32 o 
  -1   4  20       84.31       98.80      8.27 o 
   0   4  20      198.16      186.03     10.46 o 
   1   4  20       64.37       79.91      6.75 o 
   2   4  20        1.41        5.22      4.62 o 
   3   4  20       83.06       86.34      9.29 o 
  -3   5  20       48.22       75.38      9.21 o 
  -2   5  20       33.34       37.15      6.35 o 
  -1   5  20       23.23       29.60      5.87 o 
   0   5  20       14.03       16.92      5.16 o 
   1   5  20       99.59      108.91      8.67 o 
   2   5  20       18.79       27.10      5.37 o 
  -3   6  20      214.15      206.32     13.44 o 
  -2   6  20        4.70        3.01      5.31 o 
  -1   6  20        3.26       -2.89      4.44 o 
   0   6  20       20.99       26.88      5.79 o 
   1   6  20        0.76       10.72      5.07 o 
   2   6  20       61.73       69.98      7.48 o 
  -3   7  20      114.69      116.87     11.06 o 
  -2   7  20       51.18       62.34      8.63 o 
  -1   7  20      345.24      345.78     17.90 o 
   0   7  20      155.24      169.20     10.34 o 
   1   7  20        0.00       -0.44      4.73 o 
   2   7  20      171.87      186.10     12.38 o 
  -3   8  20        0.69        0.09      6.51 o 
  -2   8  20        1.23       14.81      6.80 o 
  -1   8  20        6.06        8.38      5.02 o 
   0   8  20      410.03      442.17     14.26 o 
   1   8  20       31.87       33.48      6.52 o 
   2   8  20        3.35        8.76      5.21 o 
  -3   9  20      216.71      229.69     17.08 o 
  -2   9  20       16.81       11.92      6.85 o 
  -1   9  20       83.60       72.90      9.19 o 
   0   9  20       26.26       36.30      6.19 o 
   1   9  20        5.41        7.30      5.42 o 
   2   9  20      101.13       87.80      8.49 o 
  -3  10  20        7.10       12.91      7.89 o 
  -2  10  20       49.28       59.38      9.92 o 
  -1  10  20       20.03       29.19      7.61 o 
   0  10  20       24.17       37.55      6.44 o 
   1  10  20       26.01       32.96      6.62 o 
   2  10  20       59.69       75.56      9.30 o 
  -2  11  20       15.11       13.60      7.48 o 
  -1  11  20       10.23        7.47      6.68 o 
   0  11  20       57.90       63.99     11.25 o 
   1  11  20        6.69        9.24      5.83 o 
  -2  12  20       46.72       57.28      9.68 o 
  -1  12  20        2.29       -0.61      7.34 o 
   0  12  20        0.88       -4.28      6.06 o 
   1  12  20       31.37       32.97      9.39 o 
  -1  13  20       48.16       25.86      8.10 o 
   0  13  20        0.65        3.56      6.84 o 
  -3   1  21       10.42       17.05      7.75 o 
  -2   1  21        3.61       11.50      9.04 o 
  -1   1  21       95.95      117.03     11.76 o 
   0   1  21       88.23       91.75      7.38 o 
   1   1  21      155.76      205.97     12.57 o 
   2   1  21       71.05       92.55      9.17 o 
  -3   2  21      100.75      131.22     11.37 o 
  -2   2  21       23.01       19.51      6.17 o 
  -1   2  21       16.72       24.48      5.81 o 
   0   2  21       16.28       29.58      5.93 o 
   1   2  21        0.00        9.34      4.70 o 
   2   2  21       12.11       19.14      6.15 o 
  -3   3  21       31.98       53.91      9.63 o 
  -2   3  21      162.24      145.46      9.97 o 
  -1   3  21       87.05       83.18      7.79 o 
   0   3  21       65.97       83.36      8.21 o 
   1   3  21       13.45       19.43      5.03 o 
   2   3  21       61.97       75.19     11.30 o 
  -3   4  21       66.15       74.94     10.62 o 
  -2   4  21       63.49       65.15      7.61 o 
  -1   4  21        5.79       11.05      5.32 o 
   0   4  21       77.34       83.30      8.00 o 
   1   4  21        4.56        8.34      5.31 o 
   2   4  21        4.04        4.40      4.72 o 
  -3   5  21       28.76       27.53      7.49 o 
  -2   5  21       22.91       30.73      6.47 o 
  -1   5  21        1.12       -1.11      4.50 o 
   0   5  21      236.90      248.40     12.38 o 
   1   5  21      942.83      964.24     21.04 o 
   2   5  21        0.27        2.86      6.01 o 
  -3   6  21       53.81       78.48      9.90 o 
  -2   6  21       55.62       75.92      8.16 o 
  -1   6  21       82.21      104.13      8.73 o 
   0   6  21      106.34      121.92      9.51 o 
   1   6  21      154.63      158.71     10.47 o 
   2   6  21      227.68      264.38     14.68 o 
  -3   7  21       10.01        6.80      7.05 o 
  -2   7  21      402.11      425.90     20.37 o 
  -1   7  21        0.00        1.38      4.86 o 
   0   7  21       36.12       31.89      6.25 o 
   1   7  21       12.13        9.89      5.84 o 
   2   7  21        1.21       11.29      5.69 o 
  -2   8  21       70.86       76.21      9.88 o 
  -1   8  21      119.78      127.66      9.80 o 
   0   8  21       58.65       57.21      7.33 o 
   1   8  21      143.48      173.03     11.02 o 
  -2   9  21        0.86       -2.11      6.41 o 
  -1   9  21       20.60       33.28      7.86 o 
   0   9  21        0.00        2.34      5.06 o 
   1   9  21       18.25       15.19      8.36 o 
  -2  10  21        5.06        4.48      7.01 o 
  -1  10  21      101.24      112.10     11.28 o 
   0  10  21      134.61      149.13     12.48 o 
   1  10  21      160.92      199.47     11.82 o 
  -1  11  21       83.77      103.15     11.19 o 
   0  11  21       83.10      119.51     11.34 o 
  -3   0  22        5.21       25.04     10.18 o 
  -2   0  22        2.34        1.39      7.81 o 
  -1   0  22        0.96       10.51      7.89 o 
   0   0  22      553.24      554.75     29.25 o 
   1   0  22      186.84      177.97     13.89 o 
  -3   1  22       68.74       77.82      9.59 o 
  -2   1  22       52.34       65.71      9.70 o 
  -1   1  22        5.29       -0.07      5.03 o 
   0   1  22      117.58      130.84      9.55 o 
   1   1  22      111.37      124.53      9.54 o 
  -3   2  22       31.63       49.41     12.56 o 
  -2   2  22       92.20      115.73     10.79 o 
  -1   2  22      182.19      221.22     12.06 o 
   0   2  22      163.60      178.98     10.97 o 
   1   2  22      216.08      218.69     12.00 o 
  -2   3  22       48.69       67.52      8.95 o 
  -1   3  22      219.63      228.17     12.08 o 
   0   3  22      304.86      346.18     14.26 o 
   1   3  22       15.48       22.86      6.74 o 
  -2   4  22       63.13       83.72      8.54 o 
  -1   4  22        0.03        0.67      4.87 o 
   0   4  22      164.49      168.79     10.79 o 
   1   4  22       33.73       44.54      8.98 o 
  -2   5  22        3.60        0.53      5.51 o 
  -1   5  22       49.14       75.14      9.87 o 
   0   5  22       44.62       51.53      7.17 o 
   1   5  22      145.79      176.62     20.36 o 
  -2   6  22       28.45       43.59      8.56 o 
  -1   6  22      267.10      262.57     13.14 o 
   0   6  22      162.52      172.36     11.22 o 
   1   6  22        6.82       16.68      6.11 o 
  -2   7  22       78.59      100.47     11.02 o 
  -1   7  22       82.46       96.36     16.55 o 
   0   7  22      145.22      144.35     10.48 o 
   1   7  22      185.57      195.83     12.01 o 
  -1   8  22        2.21       -2.54      5.97 o 
   0   8  22       37.50       52.50      7.54 o 
  -1   9  22       95.30      107.69     11.27 o 
   0   9  22       32.77       47.21      9.97 o 
  -2   1  23        6.84       20.12      7.01 o 
  -1   1  23       14.26       15.92      6.32 o 
   0   1  23        7.04       14.87      5.47 o 
  -2   2  23      429.88      476.54     20.91 o 
  -1   2  23        6.67       13.91      6.29 o 
   0   2  23        0.46        1.49      8.55 o 
  -1   3  23       33.17       34.93      6.61 o 
   0   3  23        0.14        7.12      5.47 o 
  -1   4  23      123.50      139.74     10.29 o 
   0   4  23        8.58       10.00      5.55 o 
  -1   5  23       61.68       73.85      8.39 o 
   0   5  23       99.00      116.78      9.76 o 
                                                 
